# Supplementary material for: Effects of converting cropland to grassland on greenhouse gas emissions from peat and organic-rich soils in temperate and boreal climates: a systematic review
Source: Environ Evid. 2025 Jan 19;14:1. doi: 10.1186/s13750-024-00354-1 (PMC11743012; doi:10.1186/s13750-024-00354-1)
Supplement: Supplementary file 2 — Additional file 2: Data extraction templates. [file 13750_2024_354_MOESM2_ESM.xlsx]

## Sheet: Metadata table form
Bibliographics	Article ID
	Short title
	Title
	Study_ID
	Comparison_ID
Site and management	Soil (Population)
	Origin (Bog or fen etc.)*
	Time since drainage (years)*
	Intervention (I)
	Origin (Bog or fen etc.)*
	Time since drainage (years)*
	Soil organic carbon (%)
	Soil organic matter (%)
	Soil total nitrogen (%)
	Soil C/N
	Soil moisture
	Soil pH
	Bulk density (g/cm-3)
	Degree of decomposition (von Post scale)*
	Peat depth (m)
	Drainage/ water table depth (m)
	Fertiliser type*
	Mineral fertiliser nutrients (N, P, K if reported)*
	Amount of mineral N (kg/ha/year)
	Soil amendment
	amount (average per year)
	unit
	Crop residue*
	Amount of harvests (average per year)
	Yield (average per year)
	Comparator (C)*
	Same data as Intervention (I)*
	Soil organic carbon (%)
	Soil organic matter (%)
	Soil total nitrogen (%)
	Soil C/N
	Soil moisture
	Soil pH
	Bulk density (g/cm-3)
	Degree of decomposition (von Post scale)*
	Peat depth (m)
	Drainage/ water table depth (m)
	Fertiliser type*
	Mineral fertiliser nutrients (N, P, K if reported)*
	Amount of mineral N (kg/ha/year)
	Crop residue*
	Tillage
	Tillage intensity*
	Soil amendment
	amount (average per year)
	unit
	crop rotation
	Yield (average per year)
	Studied GHGs (Outcome)
	Response variable
Study info	Experimental design*
	Number of spatial replicates
	Number of sampling points per replicate
	Type of replicate*
	Start of intervention
	Start of measurements
	End of measurements
	Years of measurements
Measurements	Measurement technique*
	Chamber position
	Chamber size/footprint (m2)
	Study length each year (weeks, average)
	Measurement frequency
	Season
	State of vegetation on sampling spot
	Comment on sampling strategy
Geographics	Country / State
	Location
	Latitude
	Longitude
	Climate zone*
Data (study results)	Data location
	Additional notes
URL	Link
Internal validity assessment	Confounding bias
	Selection bias
	Performance bias
	Detection bias
	Outcome assessment
	Overall bias
Meta-analysis	Used in meta-analysis
	* Multiple-choice question (see drop-down values)

## Sheet: Dropdown values
Bibliographics	Article ID
	Short title
	Title
	Study_ID
	Comparison_ID
Site and management	Soil (Population)
	Origin (Bog or fen etc.)*	bog	fen	lake sediment	other		unclear
	Time since drainage (years)*	<10	10-25	26-50	51-100	>100	unclear
	Intervention (I)
	Grassland type*	set-aside grassland	low intensity grassland	intensive grassland	pasture	unclear
	Land use conversion*	cropping to grassland	grassland to cropping	old conversion	unclear
	Soil organic carbon (%)
	Soil organic matter (%)
	Soil total nitrogen (%)
	Soil C/N
	Soil moisture
	Soil pH
	Bulk density (g/cm-3)
	Degree of decomposition (von Post scale)*	H1	H2	H3	H4	H5	H6	H7	H8	H9	H10	unclear
	Peat depth (m)
	Drainage/ water table depth (m)
	Fertiliser type*	mineral	organic	mineral+organic	none	unclear
	Mineral fertiliser nutrients (N, P, K if reported)*	N	P	K	NP	NPK	NK	PK	no mineral fertiliser	unclear
	Amount of mineral N (kg/ha/year)
	Soil amendment
	amount (average per year)
	unit
	Crop residue*	yes, cut	yes, uncut	yes, cover crop	no	unclear
	Amount of harvests (average per year)
	Yield (average per year)
	Comparator (C)*	cereals	root crops	legumes	vegetables	unclear
	Same data as Intervention (I)*	yes	no
	Soil organic carbon (%)
	Soil organic matter (%)
	Soil total nitrogen (%)
	Soil C/N
	Soil moisture
	Soil pH
	Bulk density (g/cm-3)
	Degree of decomposition (von Post scale)*	H1	H2	H3	H4	H5	H6	H7	H8	H9	H1	unclear
	Peat depth (m)
	Drainage/ water table depth (m)
	Fertiliser type*	mineral	organic	mineral+organic	none	unclear
	Mineral fertiliser nutrients (N, P, K if reported)*	N	P	K	NP	NPK	NK	PK	no mineral fertiliser	unclear
	Amount of mineral N (kg/ha/year)
	Crop residue*	yes, cut	yes, uncut	yes, cover crop	no	unclear
	Tillage
	Tillage intensity*	high	intermediate	conservation tillage	no tillage	unclear
	Soil amendment
	amount (average per year)
	unit
	crop rotation
	Yield (average per year)
	Studied GHGs (Outcome)
	Response variable
Study info	Experimental design*	BA	CI	BACI	unclear
	Number of spatial replicates
	Number of sampling points per replicate
	Type of replicate*	true	pseudo	temporal	no replicate
	Start of intervention
	Start of measurements
	End of measurements
	Years of measurements
Measurements	Measurement technique*	dark chambers	light chambers	light+dark chambers	Eddy covariance towers	concentration gradient	unclear
	Chamber position*	static	dynamic	only removed during field operations		unclear
	Chamber size/footprint (m2)
	Study length each year (weeks, average)
	Measurement frequency
	Season
	State of vegetation on sampling spot
	Comment on sampling strategy
Geographics	Country / State
	Location
	Latitude
	Longitude
	Climate zone*	Cfa	Cfb	Cfc	Dfa	Dfb	Dfc	Dfd	unclear
Data (study results)	Data location
	Additional notes
URL	Link
Internal validity assessment	Confounding bias	low	medium	high	unclear
	Selection bias	low	medium	high	unclear
	Performance bias	low	medium	high	unclear
	Detection bias	low	medium	high	unclear
	Outcome assessment	low	medium	high	unclear
	Overall bias	low	medium	high	unclear
Meta-analysis	Used in meta-analysis	yes	no
	* Multiple-choice question (see drop-down values)

## Sheet: Crop key
Crop	Crop code
African fodder cane	afc
Alamo energy grass	ag
Alfalfa	a
Bahia grass	bhg
Bare fallow	bf
Barley	b
Barley spring	sba
Bean	bn
Bermudagrass	bmg
Black Oat	o
Bluegrass	blg
Bromegrass	brg
Buckwheat	bw
Canola	rp
Celery	cy
Cereals	ce
Chick pea	chp
Clover	cl
Coffee	cf
Corn	m
Cotton	ct
Cow pea	cp
Durum wheat	dw
Faba bean	fb
Fallow	f
Flax	fx
Forage legume	lg
Giant reed	gr
Grain sorghum	sm
Grass	g
Italian ryegrass	g
Kleingrass	kg
Lablab	lb
Legumes	lg
Lentil	le
Ley	ly
Lupin	lu
Maize	m
Medicago	a
Medow	mw
Miscanthus	mg
Moon trefoil	mt
Mustard	mu
Oat	o
Oilseed rape	rp
Pasture natural regenerated	ps
Pasture sown	ps
Pea	p
Peanut	pn
Pigeon pea	pp
Poplar	pop
Potato	pt
Red clover	cl
Rice	ri
Root crops	rc
Rye	r
Ryegrass	g
Sorghum	sm
Soybean	s
Spergula	sp
Spring cereals	sc
Spring oat	o
spring wheat	w
subterranean clover	cl
Sugar beet	sb
Sulla	su
Sun flower	sf
Switchgrass	sg
Tall fescus	tf
timothy grass	g
Tobacco	t
Triticale	tr
undersown ley	ly
Velvet beans	vb
Vetch	v
Water melon	wm
Wheat	w
white clover	cl
White radish	wr
Willow	wil
Winter triticale	wtr
Winter wheat	ww

## Sheet: Data extraction form
Reported units						n.area	n.time	comparison.ID	Time	n.years	season	timepoint	CO2.response	CO2.mean_int	CO2.sd_int	CO2.n_int	CO2.mean_comp	CO2.sd_comp	CO2.n_comp	D.CO2	se.CO2	n.CO2	N2O.mean_int	N2O.sd_int	N2O.n_int	N2O.mean_comp	N2O.sd_comp	N2O.n_comp	D.N2O	se.N2O	n.N2O	CH4.mean_int	CH4.sd_int	CH4.n_int	CH4.mean_comp	CH4.sd_comp	CH4.n_comp	D.CH4	se.CH4	n.CH4	m.CO2.unit	m.N2O/CH4.unit	area.unit	time.unit
CO2			µg																																						0	0	0	0
N2O/CH4			mg
area			g
time			kg
			Mg.
Variability			m2
			km2
			ha
Reported flux form			s
CO2			min
N2O			h
CH4			d
			y
Notes:
Use column G and H if results are reprted for a fraction or multiple of the unit entered in cel B4 and B5, respectively
In column I, comparison.ID should be copied from the Narrative synthesis table form.
In column J, enter the calander year(s) pertaining to the data.
In column K, enter the number of whole years the data represent.
In column L-N, select from the dropdown values showing in the cells.
