# Supplementary material for: Effects of converting cropland to grassland on greenhouse gas emissions from peat and organic-rich soils in temperate and boreal climates: a systematic review
Source: Environ Evid. 2025 Jan 19;14:1. doi: 10.1186/s13750-024-00354-1 (PMC11743012; doi:10.1186/s13750-024-00354-1)
Supplement: Supplementary file 4 — Additional file 4: Decisions at full text screening. [file 13750_2024_354_MOESM4_ESM.xlsx]

## Sheet: Included articles
Reference
Belkovskiy, V.I., Reshetnik, A.P., 1981. Dynamics of CO2 liberation from peat soil under various uses. Soviet Soil Science, 13(3): 56-60.
Berglund, O., Katterer, T., Meurer, K.H.E., 2021. Emissions of CO2, N2O and CH4 From Cultivated and Set Aside Drained Peatland in Central Sweden. FRONTIERS IN ENVIRONMENTAL SCIENCE, 9.
Beyer, C., Liebersbach, H., Hoper, H., 2015. Multiyear greenhouse gas flux measurements on a temperate fen soil used for cropland or grassland. Journal of Plant Nutrition and Soil Science, 178(1): 99-111.
Buchen, C. et al., 2016. Fluxes of N-2 and N2O and contributing processes in summer after grassland renewal and grassland conversion to maize cropping on a Plaggic Anthrosol and a Histic Gleysol. Soil Biology & Biochemistry, 101: 6-19.
Buchen, C. et al., 2017. Soil mineral N dynamics and N2O emissions following grassland renewal. Agriculture Ecosystems & Environment, 246: 325-342.
Eickenscheidt, T., Heinichen, J., Drosler, M., 2015. The greenhouse gas balance of a drained fen peatland is mainly controlled by land-use rather than soil organic carbon content. Biogeosciences, 12(17): 5161-5184.
Elsgaard, L. et al., 2012. Net ecosystem exchange of CO2 and carbon balance for eight temperate organic soils under agricultural management. AGRICULTURE ECOSYSTEMS & ENVIRONMENT, 162: 52-67.
Flessa, H., Wild, U., Klemisch, M., Pfadenhauer, J., 1998. Nitrous oxide and methane fluxes from organic soils under agriculture. European Journal of Soil Science, 49(2): 327-335.
Glenn, S., Heyes, A., Moore, T., 1993. CARBON-DIOXIDE AND METHANE FLUXES FROM DRAINED PEAT SOILS, SOUTHERN QUEBEC. Global Biogeochemical Cycles, 7(2): 247-257.
Hadden, D., Grelle, A., 2017. The impact of cultivation on CO2 and CH4 fluxes over organic soils in Sweden. AGRICULTURAL AND FOREST METEOROLOGY, 243: 1-8.
Kandel, T.P., Laerke, P.E., Elsgaard, L., 2018. Annual emissions of CO2, CH4 and N2O from a temperate peat bog: Comparison of an undrained and four drained sites under permanent grass and arable crop rotations with cereals and potato. Agricultural and Forest Meteorology, 256: 470-481.
Karki, S., Elsgaard, L., Kandel, T.P., Laerke, P.E., 2015. Full GHG balance of a drained fen peatland cropped to spring barley and reed canary grass using comparative assessment of CO2 fluxes. Environmental Monitoring and Assessment, 187(3): 13.
Klemedtsson, A.K., Weslien, P., Klemedtsson, L., 2009. Methane and nitrous oxide fluxes from a farmed Swedish Histosol. EUROPEAN JOURNAL OF SOIL SCIENCE, 60(3): 321-331.
Lengerer, A., 2018. Der Treibhausgasaustausch von landwirtschaftlich genutzten Niedermoorflächen im Pfrunger-Burgweiler Ried : Identifikation von Einflussfaktoren und Bezug zur Landnutzungsintensität. Universität Ulm.
Maljanen, M., Komulainen, V.M., Hytonen, J., Martikainen, P., Laine, J., 2004. Carbon dioxide, nitrous oxide and methane dynamics in boreal organic agricultural soils with different soil characteristics. Soil Biology & Biochemistry, 36(11): 1801-1808.
Petersen, S.O. et al., 2012. Annual emissions of CH4 and N2O, and ecosystem respiration, from eight organic soils in Western Denmark managed by agriculture. Biogeosciences, 9(1): 403-422.
Poyda, A., Reinsch, T., Kluss, C., Loges, R., Taube, F., 2016. Greenhouse gas emissions from fen soils used for forage production in northern Germany. Biogeosciences, 13(18): 5221-5244.

## Sheet: Not retrieved and excluded arti
Reference	Decision	Comment
Abubaker, J., Odlare, M., Pell, M., 2013. Nitrous Oxide Production from Soils Amended with Biogas Residues and Cattle Slurry. Journal of Environmental Quality, 42(4): 1046-1058.	-EXCLUDE on intervention	No permanent grassland.
Acosta, M. et al., 2017. CO2 Fluxes from Different Vegetation Communities on a Peatland Ecosystem. Wetlands, 37(3): 423-435.	-EXCLUDE on comparator	No annual crop rotation.
Alm, J., Byrne, K.A., Hayes, C., Leifeld, J., Shurpali, N.J., 2011. Greenhouse gas balance in disturbed peatlands. Soil carbon in sensitive European ecosystems: from science to land management. John Wiley & Sons, Chichester, UK, 149-174 pp.	-Not available	no access through SLU
Alm, J. et al., 2007. Emission factors and their uncertainty for the exchange of CO2, CH4 and N2O in Finnish managed peatlands. Boreal Environment Research, 12(2): 191-209.	-EXCLUDE on review
Anthony, T.L., Silver, W.L., 2021. Hot moments drive extreme nitrous oxide and methane emissions from agricultural peatlands. Global Change Biology, 27(20): 5141-5153.	-EXCLUDE on soil	Climate Csa
Antonsen, H., Olsson, P.A., 2005. Relative importance of burning, mowing and species translocation in the restoration of a former boreal hayfield: responses of plant diversity and the microbial community. Journal of Applied Ecology, 42(2): 337-347.	-EXCLUDE on soil	OC < 6%
Askaer, L., Elberling, B., Friborg, T., Jorgensen, C.J., Hansen, B.U., 2011. Plant-mediated CH4 transport and C gas dynamics quantified in-situ in a Phalaris arundinacea-dominant wetland. Plant and Soil, 343(1/2): 287-301.	-EXCLUDE on comparator	No annual crop rotation.
Augustin, J., Merbach, W., Steffens, L., Snelinski, B., 1998. Nitrous oxide fluxes of disturbed minerotrophic peatlands. Agribiological Research-Zeitschrift Fur Agrarbiologie Agrikulturchemie Okologie, 51(1): 47-57.	-Not available	Sveriges lantbruksuniversitets bibliotek, SLU-biblioteket i Uppsala (Ju)ANGE SOM FAVORIT, Titeln i bibliotekets lokala katalog Placering: per Bestånd: Bd 43-51 (1990-1998) Öppettider, adress m.m.	still not found
Bader, C., Muller, M., Schulin, R., Leifeld, J., 2018. Peat decomposability in managed organic soils in relation to land use, organic matter composition and temperature. Biogeosciences, 15(3): 703-719.	-EXCLUDE on study type	soil cores of 4cm diameter
Bader, C., Muller, M., Szidat, S., Schulin, R., Leifeld, J., 2018. Response of peat decomposition to corn straw addition in managed organic soils. GEODERMA, 309: 75-83.	-EXCLUDE on study type	Soil cores divided and disturbed. Size of the core and incubation protocol problematic.
Bai, W., Wang, G.X., Xi, J.Y., Liu, Y.W., Yin, P.S., 2019. Short-term responses of ecosystem respiration to warming and nitrogen addition in an alpine swamp meadow. European Journal of Soil Biology, 92: 16-23.	-EXCLUDE on soil	Polar climate zone ET
Bai, W., Xi, J.Y., Wang, G.X., 2019. Effects of short-term warming and nitrogen addition on CO2 emission during growing season in an alpine swamp meadow ecosystem of Qinghai-Tibetan Plateau. Chinese Journal of Ecology, 38(4): 927-936.	-Exclude on Language	Chinese
Baldocchi, D., Valentini, R., 2004. Geographic and temporal variation of carbon exchange by ecosystems and their sensitivity to environmental perturbations. The global carbon cycle: integrating humans, climate and the natural world. Island Press, Washington, 295-315 pp.	-EXCLUDE on review
Ball, B.C., Dobbie, K.E., Parker, J.P., Smith, K.A., 1997. The influence of gas transport and porosity on methane oxidation in soils. Journal of Geophysical Research-Atmospheres, 102(D19): 23301-23308.	-EXCLUDE on comparator
Ball, T., Smith, K.A., Moncrieff, J.B., 2007. Effect of stand age on greenhouse gas fluxes from a Sitka spruce Picea sitchensis (Bong.) Carr. chronosequence on a peaty gley soil. Global Change Biology, 13(10): 2128-2142.	-EXCLUDE on intervention
Barel, J.M., Moulia, V., Hamard, S., Sytiuk, A., Jassey, V.E.J., 2021. Come Rain, Come Shine: Peatland Carbon Dynamics Shift Under Extreme Precipitation. Frontiers in Environmental Science, 9: 16.	-EXCLUDE on intervention	Study on pristine peat soil. No agricultural soil.
Bechtold, M. et al., 2014. Large-scale regionalization of water table depth in peatlands optimized for greenhouse gas emission upscaling. Hydrology and Earth System Sciences, 18(9): 3319-3339.	-EXCLUDE on outcome
Bedard-Haughn, A., Matson, A.L., Pennock, D.J., 2006. Land use effects on gross nitrogen mineralization, nitrification, and N2O emissions in ephemeral wetlands. Soil Biology & Biochemistry, 38(12): 3398-3406.	-EXCLUDE on soil	SOC<6%
Bellon, B., Regina, A., 2020. Manipulation of Flooding and Nutrients Influences Plant-microbe Interactions and Wetland Function.	-EXCLUDE on intervention
Berglund, O., Berglund, K., 2011. Influence of water table level and soil properties on emissions of greenhouse gases from cultivated peat soil. Soil Biology & Biochemistry, 43(5): 923-931.	-EXCLUDE on comparator
Berglund, O., Berglund, K., Jordan, S., Norberg, L., 2019. Carbon capture efficiency, yield, nutrient uptake and trafficability of different grass species on a cultivated peat soil. Catena, 173: 175-182.	-EXCLUDE on comparator
Berglund, O., Berglund, K., Klemedtsson, L., 2010. A lysimeter study on the effect of temperature on CO2 emission from cultivated peat soils. Geoderma, 154(3-4): 211-218.	-EXCLUDE on comparator
Berglund, O., Berglund, K., Klemedtsson, L., 2011. Plant-derived CO2 flux from cultivated peat soils. Acta Agriculturae Scandinavica Section B-Soil and Plant Science, 61(6): 508-513.	-EXCLUDE on comparator
Berglund, O., Berglund, K., Persson, L., 2005. Effect of drainage depth on the emission of CO2 from cultivated organic soils, International Conference Wetlands - Monitoring, Modelling and Management. Taylor & Francis Ltd, Wierzba, POLAND, pp. 133-137.	-EXCLUDE on comparator
Bhullar, G.S., Iravani, M., Edwards, P.J., Venterink, H.O., 2013. Methane transport and emissions from soil as affected by water table and vascular plants. Bmc Ecology, 13: 9.	-EXCLUDE on comparator
Biasi, C. et al., 2011. Differentiating sources of CO2 from organic soil under bioenergy crop cultivation: A field-based approach using C-14. Soil Biology & Biochemistry, 43(12): 2406-2409.	-EXCLUDE on comparator
Bijoor, N., Pataki, D., Trumbore, S., Billings, S., Czimczik, C., 2006. Controls on Biogeochemical Cycling in a Turfgrass Ecosystem. Proceedings of the American Geophysical Union 2006 Fall Meeting.	-Exclude on Abstract only
Bijoor, N.S., Czimczik, C.I., Pataki, D.E., Billings, S.A., 2008. Effects of temperature and fertilization on nitrogen cycling and community composition of an urban lawn. Global Change Biology, 14(9): 2119-2131.	-EXCLUDE on soil	Climate zone Bsk
Billen, N. et al., 2005. Evaluation of measures for decreasing CO2-emissions in agricultural soil utilization Bewertung von Massnahmen zur Vermeidung von CO2-Emissionen aus der landwirtschaftlichen Bodennutzung. Mitteilungen der Deutschen Bodenkundlichen Gesellschaft, 107(Heft 1): 220.	-Not found		still not found
Blanchy, G. et al., 2023. Soil and crop management practices and the water regulation functions of soils: a qualitative synthesis of meta-analyses relevant to European agriculture. Soil, 9(1): 1-20.	-EXCLUDE on review
Blodau, C., Basiliko, N., Moore, T.R., 2004. Carbon turnover in peatland mesocosms exposed to different water table levels. Biogeochemistry, 67(3): 331-351.	-EXCLUDE on comparator
Blodau, C., Moore, T.R., 2003. Experimental response of peatland carbon dynamics to a water table fluctuation. Aquatic Sciences, 65(1): 47-62.	-EXCLUDE on comparator
Bolter, M., Soethe, N., Horn, R., Uhlig, C., 2005. Seasonal development of microbial activity in soils of Northern Norway. Pedosphere, 15(6): 716-727.	-EXCLUDE on comparator	No annual crops.
Boonman, J. et al., 2022. Cutting peatland CO2 emissions with water management practices. Biogeosciences, 19(24): 5707-5727.	-EXCLUDE on comparator
Borjesson, P., 1999. Environmental effects of energy crop cultivation in Sweden - I: Identification and quantification. Biomass & Bioenergy, 16(2): 137-154.	-EXCLUDE on study type	Seems like a review or modelling study although it is not clear what model was used.
Bowne, D.R., Johnson, E.R., 2013. Comparison of soil carbon dioxide efflux between residential lawns and corn fields. Soil Science Society of America Journal, 77(3): 856-859.	-EXCLUDE on soil	Climate zone Cfa
Bretschneider, A., 2010. Report on the seminar "Grassland on raised bog past - What now? Following landscape on raised bog habitats" -August, 17 -18, 2010, Schneverdingen. Telma(40): 279-282.	-Not found		still not found
Bridgham, S.D., Pastor, J., Dewey, B., Weltzin, J.F., Updegraff, K., 2008. RAPID CARBON RESPONSE OF PEATLANDS TO CLIMATE CHANGE. Ecology, 89(11): 3041-3048.	-EXCLUDE on comparator	Study on pristine bog and fen.
Briones, M.J.I., McNamara, N.P., Poskitt, J., Crow, S.E., Ostle, N.J., 2014. Interactive biotic and abiotic regulators of soil carbon cycling: evidence from controlled climate experiments on peatland and boreal soils. Global Change Biology, 20(9): 2971-2982.	-EXCLUDE on comparator	No agricultural activity
Brouns, K., Verhoeven, J.T.A., Hefting, M.M., 2014. The effects of salinization on aerobic and anaerobic decomposition and mineralization in peat meadows: The roles of peat type and land use. Journal of Environmental Management, 143: 44-53.	-EXCLUDE on comparator	No annual crops.
Brzezinska, M. et al., 2006. Variation of enzyme activities, CO2 evolution and redox potential in an Eutric Histosol irrigated with wastewater and tap water. Biology and Fertility of Soils, 43(1): 131-135.	-EXCLUDE on comparator	No annual crop
Buchen, C. et al., 2016. N2O fluxes and mineral N dynamics following grassland renewal techniques and grassland conversion to arable land Conference poster. 19th Nitrogen Workshop: Efficient use of difference sources of nitrogen in agriculture - from theory to practice, Skara, Sweden 27-29 June 2016: 283-284.	-Not found		still not found
Bunnell-Young, D., Rosen, T., Fisher, T.R., Moorshead, T., Koslow, D., 2017. Dynamics of nitrate and methane in shallow groundwater following land use conversion from agricultural grain production to conservation easement. Agriculture Ecosystems & Environment, 248: 200-214.	-EXCLUDE on soil	Climate zone Cfa
Cai, Y., Wang, L., 2022. Carbon sequestration and greenhouse gas mitigation paths and modes in a typical agroecosystem in northern China. Chinese Journal of Eco-Agriculture, 30(4): 641-650.	-Exclude on Language	Chinese
Campbell, C.A., Bowren, K.E., Schnitzer, M., Zentner, R.P., Townleysmith, L., 1991. EFFECT OF CROP ROTATIONS AND FERTILIZATION ON SOIL ORGANIC-MATTER AND SOME BIOCHEMICAL-PROPERTIES OF A THICK BLACK CHERNOZEM. Canadian Journal of Soil Science, 71(3): 377-387.	-EXCLUDE on intervention
Chen, B.Z. et al., 2012. Characterizing spatial representativeness of flux tower eddy-covariance measurements across the Canadian Carbon Program Network using remote sensing and footprint analysis. Remote Sensing of Environment, 124: 742-755.	-EXCLUDE on study type
Chen, H. et al., 2009. Spatial variations on methane emissions from Zoige alpine wetlands of Southwest China. Science of the Total Environment, 407(3): 1097-1104.	-EXCLUDE on soil	Climate zone Dwc. No cropland
Chen, H. et al., 2009. THE EFFECT OF HABITAT ON METHANE EMISSION FROM AN ALPINE WETLAND. Polish Journal of Ecology, 57(2): 377-381.	-EXCLUDE on soil	Climate zone Dwc
Chen, Z., Yu, G.R., Wang, Q.F., 2018. Ecosystem carbon use efficiency in China: Variation and influence factors. Ecological Indicators, 90: 316-323.	-EXCLUDE on study type
Choudhary, M.A., Akramkhanov, A., Saggar, S., 2002. Nitrous oxide emissions from a New Zealand cropped soil: tillage effects, spatial and seasonal variability. Agriculture Ecosystems & Environment, 93(1-3): 33-43.	-EXCLUDE on soil	Total C < 6%
Christensen, T.R. et al., 2003. Biotic controls on CO2 and CH4 exchange in wetlands - a closed environment study. Biogeochemistry, 64(3): 337-354.	-EXCLUDE on study type
Chu, H.S. et al., 2014. Net ecosystem methane and carbon dioxide exchanges in a Lake Erie coastal marsh and a nearby cropland. Journal of Geophysical Research-Biogeosciences, 119(5): 722-740.	-EXCLUDE on intervention
Clagnan, E. et al., 2020. Nitrogen transformation processes and gaseous emissions from a humic gley soil at two water filled pore spaces. Soil & Tillage Research, 198: 12.	-EXCLUDE on comparator
Clark, H., Newton, P.C., Bell, C.C., Glasgow, E.M., 1995. The influence of elevated CO2 and simulated seasonal changes in temperature on tissue turnover in pasture turves dominated by perennial ryegrass (Lolium perenne) and white clover (Trifolium repens). Journal of Applied Ecology, 32(1): 128-136.	-EXCLUDE on comparator
Cordova, C. et al., 2022. Carbon dioxide emissions at local scale linked to soil heterotrophic activity from an experimentally simulated drained peatland in Western Patagonia (Tierra del Fuego, Chile). Soil Use and Management, 38(1): 304-317.	-EXCLUDE on comparator	No annual crops
Corre, M.D., vanKessel, C., Pennock, D.J., 1996. Landscape and seasonal patterns of nitrous oxide emissions in a semiarid region. Soil Science Society of America Journal, 60(6): 1806-1815.	-EXCLUDE on soil	SOC<6%
Czubaszek, R., Wysocka-Czubaszek, A., Roj-Rojewski, S., Banaszuk, P., 2019. Greenhouse gas fluxes from soils fertilised with anaerobically digested biomass from wetlands. Mires and Peat, 25: 11.	-EXCLUDE on soil	Soil with TOC<6% amended with organic matter.
Dahms, T., Wichtmann, W., 2014. COMPARATIVE LIFE CYCLE ASSESSMENT OF BIOMASS FROM DRAINED AND REWETTED PEATLANDS. In: Landscape, E., Germany, D.G. (Editors), 22nd European International Biomass Conference - Setting the Course for a Biobased Economy. Eta-Florence, Hamburg, GERMANY, pp. 1562-1565.	-Not found		still not found
Daniel, D.W. et al., 2019. Effects of land use on greenhouse gas flux in playa wetlands and associated watersheds in the High Plains, USA. Agricultural Sciences, 10(2): 181-201.	-EXCLUDE on intervention	Native grassland. C content unclear.
Daulat, W.E., Clymo, R.S., 1998. Effects of temperature and watertable on the efflux of methane from peatland surface cores. Atmospheric Environment, 32(19): 3207-3218.	-EXCLUDE on comparator	No annual crops
Deppe, M., McKnight, D.M., Blodau, C., 2010. Effects of Short-Term Drying and Irrigation on Electron Flow in Mesocosms of a Northern Bog and an Alpine Fen. Environmental Science & Technology, 44(1): 80-86.	-EXCLUDE on comparator	No annual crops
Dias, A.T.C., Hoorens, B., Van Logtestijn, R.S.P., Vermaat, J.E., Aerts, R., 2010. Plant Species Composition Can Be Used as a Proxy to Predict Methane Emissions in Peatland Ecosystems After Land-Use Changes. Ecosystems, 13(4): 526-538.	-EXCLUDE on comparator	No annual crops.
Ding, W.X., Cai, Z.C., Tsuruta, H., 2004. Cultivation, nitrogen fertilization, and set-aside effects on methane uptake in a drained marsh soil in Northeast China. GLOBAL CHANGE BIOLOGY, 10(10): 1801-1809.	-EXCLUDE on soil	Climate zone Dwb
Dinsmore, K.J., Skiba, U.M., Billett, M.F., Rees, R.M., 2009. Effect of water table on greenhouse gas emissions from peatland mesocosms. Plant and Soil, 318(1-2): 229-242.	-EXCLUDE on comparator	No annual crops.
Dobbie, K.E., Smith, K.A., 2001. The effects of temperature, water-filled pore space and land use on N2O emissions from an imperfectly drained gleysol. European Journal of Soil Science, 52(4): 667-673.	-EXCLUDE on study type	small soil cores 73mm in diameter
Edwards, K.R., Picek, T., Cizkova, H., Zemanova, K.M., Stara, A., 2015. Nutrient Addition Effects on Carbon Fluxes in Wet Grasslands With Either Organic or Mineral Soil. WETLANDS, 35(1): 55-68.	-EXCLUDE on comparator	No annual crops.
Estop-Aragones, C., Zajac, K., Blodau, C., 2016. Effects of extreme experimental drought and rewetting on CO2 and CH4 exchange in mesocosms of 14 European peatlands with different nitrogen and sulfur deposition. Global Change Biology, 22(6): 2285-2300.	-EXCLUDE on comparator	No annual crops.
Euliss, N.H. et al., 2006. North American prairie wetlands are important nonforested land-based carbon storage sites. Science of the Total Environment, 361(1-3): 179-188.	-EXCLUDE on outcome	No gas flux measurements.
Fissore, C., Espelata, J.F., Nater, E.A., Hobbie, S.E., Reich, P.B., 2007. Changing Land Use to Offset CO2 Emissions: Limited Potential for the Upper Midwest of the U.S. Proceedings of the American Geophysical Union 2008 Fall Meeting.	-Not found		Requested on ResearchGate
Flattery, P., Fealy, R., Fealy, R.M., Lanigan, G., Green, S., 2018. Simulation of soil carbon efflux from an arable soil using the ECOSSE model: Need for an improved model evaluation framework? Science of the Total Environment, 622: 1241-1249.	-EXCLUDE on intervention	No permanent grassland.
Fleischer, E., Khashimov, I., Holzel, N., Klemm, O., 2016. Carbon exchange fluxes over peatlands in Western Siberia: Possible feedback between land-use change and climate change. Science of the Total Environment, 545: 424-433.	-EXCLUDE on intervention
Frolking, S.E. et al., 1998. Relationship between ecosystem productivity and photosynthetically active radiation for northern peatlands. Global Biogeochemical Cycles, 12(1): 115-126.	-EXCLUDE on comparator	No annual crops.
Fu, W., Zhang, X.Y., Zhao, J., Du, S.L., Hou, M.T., 2017. Effects of experimental warming on soil respiration during growing period in cropland in the black soil region of northeast China. Chinese Journal of Ecology, 36(3): 592-600.	-Exclude on Language	Scopus info: Original language Chinese
Gaiser, T., Abdel-Razek, M., Bakara, H., 2009. Modeling carbon sequestration under zero-tillage at the regional scale. II. The influence of crop rotation and soil type. Ecological Modelling, 220(23): 3372-3379.	-EXCLUDE on outcome
Gavrilenko, E.G., Ananyeva, N.D., Makarov, O.A., 2013. Assessment of soil quality in different ecosystems (with soils of Podolsk and Serpukhov districts of Moscow oblast as examples). Eurasian Soil Science, 46(12): 1241-1252.	-EXCLUDE on study type	multiple sites comparison
Gleason, R.A., Tangen, B.A., Browne, B.A., Euliss, N.H., 2009. Greenhouse gas flux from cropland and restored wetlands in the Prairie Pothole Region. Soil Biology & Biochemistry, 41(12): 2501-2507.	-EXCLUDE on intervention
Glenn, A.J., Tenuta, M., Amiro, B.D., Maas, S.E., Wagner-Riddle, C., 2012. Nitrous oxide emissions from an annual crop rotation on poorly drained soil on the Canadian Prairies. Agricultural and Forest Meteorology, 166: 41-49.	-EXCLUDE on soil	SOC<6% (32 g kg−1)
Godde, M., Meuser, K., Conrad, R., 2000. Hydrogen consumption and carbon monoxide production in soils with different properties. Biology and Fertility of Soils, 32(2): 129-134.	-EXCLUDE on soil	SOC<6%
Goncharova, O.Y., Telesnina, V.M., 2010. The biological activities of post-agrogenic soils (based on an example from the Moscow Region). Moscow University Soil Science Bulletin, 65(4): 159-167.	-EXCLUDE on soil	SOC<6%
Graf, A. et al., 2013. Validation of a minimum microclimate disturbance chamber for net ecosystem flux measurements. Agricultural and Forest Meteorology, 174: 1-14.	-EXCLUDE on soil	Soil info missing. Data for fodder and grass at site L in Fig. 9. SOC concentration unclear.
Graham, M.M., 1989. The effects of agricultural practices on soil aeration. Reports and Dissertations - Swedish University of Agricultural Sciences, Department of Soil Sciences, 1: 59 pp.	-Not available	SLU University Library, Uppsala, Available General Collection ; magasin 89/362	still not found
Grant, R.H. et al., 2009. CO2 exchange of a cropped, drained organic soil, pp. 48-54.	-Not available		still not found
Griffith, D.W.T., Galle, B., 2000. Flux measurements of NH3, N2O and CO2 using dual beam FTIR spectroscopy and the flux-gradient technique. Atmospheric Environment, 34(7): 1087-1098.	-EXCLUDE on intervention	No permanent grassland.
Gronlund, A., Hauge, A., Hovde, A., Rasse, D.P., 2008. Carbon loss estimates from cultivated peat soils in Norway: a comparison of three methods. Nutrient Cycling in Agroecosystems, 81(2): 157-167.	-EXCLUDE on study type	Multiple sites comparison
Han, X.Z., Li, H.B., Horwath, W.R., 2013. Temporal Variations in Soil CO2 Efflux Under Different Land Use Types in the Black Soil Zone of Northeast China. Pedosphere, 23(5): 636-650.	-EXCLUDE on soil	SOC<6%
Han, Y., Yang, X., Chen, X., Cui, L., Xu, L., 2014. Diurnal variation characteristics of soil CO2 and N2O fluxes emission under different land use types in typical black soil region. Journal of Northeast Forestry University, 42(5): 89-91, 114.	-Exclude on Language	Language of text : Chinese
Hanis, K.L., Tenuta, M., Amiro, B.D., Papakyriakou, T.N., 2013. Seasonal dynamics of methane emissions from a subarctic fen in the Hudson Bay Lowlands. Biogeosciences, 10(7): 4465-4479.	-EXCLUDE on comparator	No annual crops.
Hatala, J.A. et al., 2012. Greenhouse gas (CO2, CH4, H2O) fluxes from drained and flooded agricultural peatlands in the Sacramento-San Joaquin Delta. Agriculture Ecosystems & Environment, 150: 1-18.	-EXCLUDE on soil	Climate zone Csa
Hatano, R., 2021. Agricultural soil management to reduce N2O emission. IOP Conference Series : Earth and Environmental Science, 694.	-EXCLUDE on review
He, M. et al., 2018. Characteristic of black soil respiration and its influencing factors under long-term fertilization regimes. Transactions of the Chinese Society of Agricultural Engineering, 34(4): 151-161.	-Exclude on Language	Chinese
Heikkinen, J.E.P., Virtanen, T., Huttunen, J.T., Elsakov, V., Martikainen, P.J., 2004. Carbon balance in East European tundra. Global Biogeochemical Cycles, 18(1): GB1023.	-EXCLUDE on comparator	No annual crops.
Henault, C. et al., 2001. Laboratory kinetics of soil denitrification are useful to discriminate soils with potentially high levels of N2O emission on the field scale. Agronomie, 21(8): 713-723.	-EXCLUDE on soil	SOC<6%
Herbst, M., Friborg, T., Ringgaard, R., Soegaard, H., 2011. Interpreting the variations in atmospheric methane fluxes observed above a restored wetland. Agricultural and Forest Meteorology, 151(7): 841-853.	-EXCLUDE on intervention	Restoration with changed hydrology.
Holmberg, M. et al., 2021. Sources and sinks of greenhouse gases in the landscape: Approach for spatially explicit estimates. Science of the Total Environment, 781: 16.	-EXCLUDE on study type	No original data
Hou, Y. et al., 2017. Effects of reclamation on ecosystem carbon emission: Wetland conversion to cropland. Chinese Journal of Applied Ecology, 28(8): 2517-2526.	-Exclude on Language
Hu, Y. et al., 2018. Carbon dioxide and methane emission from subsurface peatlands and its controlling factors. Chinese Journal of Applied and Environmental Biology, 24(2): 395-400.	-Exclude on Language	Chinese
Huang, X. et al., 2021. Modelling CO2 and CH4 emissions from drained peatlands with grass cultivation by the BASGRA-BGC model. Science of the Total Environment, 765: 16.	-EXCLUDE on comparator	no cropland, only grassland sites, but check the 4 studies that were used and whether there is also data on croplands, -EXCLUDE on review, check the 4 studies that were used and whether there is also data on croplands
Huang, X.J., Xiao, J.F., Wang, X.F., Ma, M.G., 2021. Improving the global MODIS GPP model by optimizing parameters with FLUXNET data. Agricultural and Forest Meteorology, 300: 13.	-EXCLUDE on review	Check out this dataset: https://www.nature.com/articles/s41597-020-0534-3
Höper, H., 2015. Treibhausgasemissionen aus Mooren und Möglichkeiten der Verringerung ; Greenhouse gas emissions of peatlands and measures for reduction.	-EXCLUDE on comparator
Ilnicki, P., Zeitz, J., 2002. Irreversible loss of organic soil functions after reclamation, Organic Soils and Peat Materials for Sustainable Agriculture. CRC Press, pp. 15-32.	-EXCLUDE on outcome
Ilyasov, D.V., Molchanov, A.G., Suvorov, G.G., Glagolev, M.V., Sirin, A.A., Net ecosystem exchange of carbon dioxide on hayland with drained peat soil in central European Russia: mowing scenario analysis. ARCHIVES OF AGRONOMY AND SOIL SCIENCE.	-EXCLUDE on comparator	No annual crops.
Inisheva, L.I., Belova, E.V., 2003. Agrochemical and biological properties and regimes of reclaimed agricultural peat soils. Agrokhimiya(4): 22-28.	-Exclude on Language	Russian
Jacobs, C.M.J. et al., 2007. Variability of annual CO2 exchange from Dutch grasslands. Biogeosciences, 4(5): 803-816.	-EXCLUDE on comparator	No annual crops.
Jia, S.X. et al., 2016. Long-term conservation tillage influences the soil microbial community and its contribution to soil CO2 emissions in a Mollisol in Northeast China. Journal of Soils and Sediments, 16(1): 1-12.	-EXCLUDE on soil	Climate zone Dwa
Jin, X., Bai, J., Zhou, Y., 2010. Temperature sensitivity of soil respiration is affected by nitrogen fertilization and land use. Acta Agricultura Scandinavica. Section B, Plant Soil Science, 60(5): 480-484.	-EXCLUDE on soil	Climate zone Dwb.
Józwiak, K., 2017. Variability of concentrations of gases in the air of the vadose zone in the natural and agriculturally converted environments. Przeglad Geologiczny, 65(11): 1075-1079.	-Exclude on Language	Polish
Juottonen, H. et al., 2022. Integrating Decomposers, Methane-Cycling Microbes and Ecosystem Carbon Fluxes Along a Peatland Successional Gradient in a Land Uplift Region. Ecosystems, 25(6): 1249-1264.	-EXCLUDE on comparator	No annual crops.
Kandel, T.P., Elsgaard, L., Laerke, P.E., 2013. Measurement and modelling of CO2 flux from a drained fen peatland cultivated with reed canary grass and spring barley. Global Change Biology Bioenergy, 5(5): 548-561.	-EXCLUDE after Critical appraisal	include but note the age of grass
Kechavarzi, C., Dawson, Q., Bartlett, M., Leeds-Harrison, P.B., 2010. The role of soil moisture, temperature and nutrient amendment on CO2 efflux from agricultural peat soil microcosms. Geoderma, 154(3-4): 203-210.	-EXCLUDE on study type	Compares different sites/soils. 2x5cm samples in lab incubation.
Kechavarzi, C., Dawson, Q., Leeds-Harrison, P.B., SzatyLowicz, J., Gnatowski, T., 2007. Water-table management in lowland UK peat soils and its potential impact on CO2 emission. Soil Use and Management, 23(4): 359-367.	-EXCLUDE on study type	Data of all sites are aggregated.
Keel, S.G. et al., 2019. Loss of soil organic carbon in Swiss long-term agricultural experiments over a wide range of management practices. AGRICULTURE ECOSYSTEMS & ENVIRONMENT, 286.	-EXCLUDE on outcome	No gas flux measurements.
Keller, J.K., White, J.R., Bridgham, S.D., Pastor, J., 2004. Climate change effects on carbon and nitrogen mineralization in peatlands through changes in soil quality. Global Change Biology, 10(7): 1053-1064.	-EXCLUDE on comparator	No annual crops.
Kelliher, F.M. et al., 2014. Statistical analysis of nitrous oxide emission factors from pastoral agriculture field trials conducted in New Zealand. Environmental Pollution, 186: 63-66.	-EXCLUDE on study type
Klemedtsson, A.K., Smith, K.A., 2011. The significance of nitrous oxide emission due to cropping of grain for biofuel production: a Swedish perspective. Biogeosciences, 8(12): 3581-3591.	-EXCLUDE on intervention	No grassland.
Klove, B., Sveistrup, T.E., Hauge, A., 2010. Leaching of nutrients and emission of greenhouse gases from peatland cultivation at Bodin, Northern Norway. GEODERMA, 154(3-4): 219-232.	-EXCLUDE on intervention
Knox, S.H. et al., 2015. Agricultural peatland restoration: effects of land-use change on greenhouse gas (CO2 and CH4) fluxes in the Sacramento-San Joaquin Delta. GLOBAL CHANGE BIOLOGY, 21(2): 750-765.	-EXCLUDE on soil	Climate zone Csa
Koizumi, H., Kontturi, M., Mariko, S., Mela, T., 1996. Carbon dioxide evolution from snow-covered agricultural ecosystems in Finland. Agricultural and Food Science in Finland, 5(4): 421-430.	-EXCLUDE on intervention	Barley fields only, no grassland.
Koponen, H.T., Duran, C.E., Maljanen, M., Hytonen, J., Martikainen, P.J., 2006. Temperature responses of NO and N2O emissions from boreal organic soil. Soil Biology & Biochemistry, 38(7): 1779-1787.	-EXCLUDE on comparator	Abandoned and afforested soils only, no cultivated soil.
Krercks, W., Kosegarten, E., 1956. The respiration of moor soils, sandy heaths and sand composts as affected by lime status Die Bodenatmung von Moorboden, Heidesandboden und Sand-mischkulturen in Abhangigkeit vom Kalkzustand. Zeitschrift fur Pflanzenernahrung, Dungung und Bodenkunde, 75: 33-47.	-EXCLUDE on study type	no comparison between cropland and grassland, only between different peat types
Kroon, P.S., Schrier-Uijl, A.P., Hensen, A., Veenendaal, E.M., Jonker, H.J.J., 2010. Annual balances of CH4 and N2O from a managed fen meadow using eddy covariance flux measurements. European Journal of Soil Science, 61(5): 773-784.	-EXCLUDE on comparator	No annual crops. Ryegrass (Lolium perenne) is the most, dominant grass species, with often co-dominant rough bluegrass (Poa trivialis)
Lal, R., 2007. Carbon management in agricultural soils. Mitigation and Adaptation Strategies for Global Change, 12(2): 303-322.	-EXCLUDE on outcome
Lang, K., Silvola, J., Ruuskanen, J., Martikainen, P.J., 1995. Emissions of nitric oxide from boreal peat soils. Journal of Biogeography, 22(2-3): 359-364.	-EXCLUDE on comparator	Tilling but no annual crop
Lee, A., Winther, M., Prieme, A., Blunier, T., Christensen, S., 2017. Hot spots of N2O emission move with the seasonally mobile oxic-anoxic interface in drained organic soils. Soil Biology & Biochemistry, 115: 178-186.	-EXCLUDE on study type	Maize and grass grown on different topography (bottom and slope, respectively) and may therefore not be comparable.
Li, H., Han, X., 2014. Estimation of carbon balance under different land uses and long-term fertilizations in black soils of Northeast China. Zhongguo Shengtai Nongye Xuebao / Chinese Journal of Eco-Agriculture, 22(1): 16-21.	-Exclude on Language	Chinese
Li, H.B., Han, X.Z., Qiao, Y.F., Hou, X.Y., Xing, B.S., 2009. Carbon Dioxide Emission from Black Soil as Influenced by Land-Use Change and Long-Term Fertilization. Communications in Soil Science and Plant Analysis, 40(7-8): 1350-1368.	-EXCLUDE on soil	Climate zone Dwb
Li, M.J., Shimizu, M., Hatano, R., 2015. Evaluation of N2O and CO2 hot moments in managed grassland and cornfield, southern Hokkaido, Japan. Catena, 133: 1-13.	-EXCLUDE on soil	SOC<6%
Li, P., Lang, M., 2014. Gross nitrogen transformations and related N2O emissions in uncultivated and cultivated black soil. Biology and Fertility of Soils, 50(2): 197-206.	-EXCLUDE on soil	Climate zone Dw, SOC<6%
Li, Q., Gogo, S., Leroy, F., Guimbaud, C., Laggoun-Defarge, F., 2021. Response of Peatland CO2 and CH4 Fluxes to Experimental Warming and the Carbon Balance. Frontiers in Earth Science, 9: 13.	-EXCLUDE on comparator	No annual crops.
Li, W., Wang, J.L., Zhang, X.J., Shi, S.L., Cao, W.X., 2018. Effect of degradation and rebuilding of artificial grasslands on soil respiration and carbon and nitrogen pools on an alpine meadow of the Qinghai-Tibetan Plateau. Ecological Engineering, 111: 134-142.	-EXCLUDE on soil	Climate zone Dwc
Li, Y., Cao, W.Z., Ieee, 2010. Estimates of nitrous oxide emission fluxes from different land uses/covers in China. In: Biol, S., Sichuan Univ Wuhan, U., Xiamen, U., Environm Sci Res Ctr State Key Lab Marine Environm Sci Xiamen, P. (Editors), 4th International Conference on Bioinformatics and Biomedical Engineering (iCBBE). Ieee, Chengdu, PEOPLES R CHINA.	-EXCLUDE on review	unclear where the data for this study came from exactly? (only few references), no distinction between cropland and grassland on organic soils
Licite, I., Lupikis, A., 2020. IMPACT OF LAND USE PRACTICES ON GREENHOUSE GAS EMISSIONS FROM AGRICULTURE LAND ONORGANIC SOILS. 19TH INTERNATIONAL SCIENTIFIC CONFERENCE ENGINEERING FOR RURAL DEVELOPMENT(19th International Scientific Conference on Engineering for Rural Development): 1823-1830.	-EXCLUDE on intervention
Lind, S.E. et al., 2020. Carbon dioxide and methane exchange of a perennial grassland on a boreal mineral soil. Boreal Environment Research, 25: 1-17.	-EXCLUDE on soil	SOC<6%
Liu, C. et al., 2022. Impacts of slurry application methods and inhibitors on gaseous emissions and N2O pathways in meadow-cinnamon soil. Journal of Environmental Management, 318.	-EXCLUDE on soil	Climate zone Bsk
Lohila, A., Aurela, M., Regina, K., Laurila, T., 2003. Soil and total ecosystem respiration in agricultural fields: effect of soil and crop type. PLANT AND SOIL, 251(2): 303-317.	-EXCLUDE on intervention	Grassland < 3 years
Lohila, A., Aurela, M., Regina, K., Tuovinen, J.P., Laurila, A., 2007. Wintertime CO2 exchange in a boreal agricultural peat soil. Tellus Series B-Chemical and Physical Meteorology, 59(5): 860-873.	-EXCLUDE on intervention	Grassland < 3 years
Lohila, A., Aurela, M., Tuovinen, J.P., Laurila, T., 2004. Annual CO2 exchange of a peat field growing spring barley or perennial forage grass. Journal of Geophysical Research-Atmospheres, 109(D18): 13.	-EXCLUDE on intervention	Grassland < 3 years.
Lopera, M.C., 2019. Soil CO2 flux under different land-cover types in the reserva forestal protectora bosque oriental of Bogotá. Revista de la Academia Colombiana de Ciencias Exactas, Fisicas y Naturales, 43(167): 234-240.	-Exclude on Language	Spanish (?)
Lu, Y., Song, C., Wang, Y., Zhao, Z., 2007. Influence of plants on CO2 and CH4 emission in wetland ecosystem. Acta Botanica Boreali-Occidentalia Sinica, 27(11): 2306-2313.	-Exclude on Language	Chinese
Lu, Y., Song, C., Wang, Y., Zhao, Z., 2007. Influence of plants on N2O emission from wetland ecosystem. Journal of Ecology and Rural Environment, 23(4): 72-75, 94.	-Exclude on Language	Chinese
Luan, J.W., Wu, J.H., 2015. Long-term agricultural drainage stimulates CH4 emissions from ditches through increased substrate availability in a boreal peatland. Agriculture Ecosystems & Environment, 214: 68-77.	-EXCLUDE on comparator	No annual crops.
Ma, W.K., Farrell, R.E., Siciliano, S.D., 2011. Nitrous oxide emissions from ephemeral wetland soils are correlated with microbial community composition. Frontiers in Microbiology, 2: 11.	-EXCLUDE on comparator	No information about cultivation. What is grown and how is the soil managed?
Ma, W.W. et al., 2018. Greenhouse gas emissions as influenced by wetland vegetation degradation along a moisture gradient on the eastern Qinghai-Tibet Plateau of North-West China. Nutrient Cycling in Agroecosystems, 112(3): 335-354.	-EXCLUDE on soil	Climate zone ET
Macdonald, J.A. et al., 1996. Soil environmental variables affecting the flux of methane from a range of forest, moorland and agricultural soils. Biogeochemistry, 34(3): 113-132.	-EXCLUDE on intervention	North Berwick includes both arable field (oilseed rape) and shelterbelt with unknown vegetation, but the soil is classified as mineral soil. SOC not reported.
MacKenzie, A.F., Fan, M.X., Cadrin, F., 1997. Nitrous oxide emission as affected by tillage, corn-soybean-alfalfa rotations and nitrogen fertilization. Canadian Journal of Soil Science, 77(2): 145-152.	-EXCLUDE on intervention	No grassland.
Makiranta, P., Minkkinen, K., Hytonen, J., Laine, J., 2008. Factors causing temporal and spatial variation in heterotrophic and rhizospheric components of soil respiration in afforested organic soil croplands in Finland. Soil Biology & Biochemistry, 40(7): 1592-1600.	-EXCLUDE on intervention	No grassland
Malhi, S.S., Gill, K.S., McCartney, D.H., Malmgren, R., 2004. Fertilizer management of forage crops in the Canadian Great Plains. Recent Research Developments in Crop Science. Vol. 1, Part 1. Research Signpost, Trivandrum, India, 237-271 pp.	-EXCLUDE on study type	no relevant data
Maljanen, M. et al., 2007. Greenhouse gas emissions from cultivated and abandoned organic croplands in Finland. Boreal Environment Research, 12(2): 133-140.	-EXCLUDE on intervention	Grassland < 3 years
Maljanen, M., Liikanen, A., Silvola, J., Martikainen, P.J., 2003. Measuring N2O emissions from organic soils by closed chamber or soil/snow N2O gradient methods. European Journal of Soil Science, 54(3): 625-631.	-EXCLUDE on intervention	Grassland < 3 years
Maljanen, M., Liikanen, A., Silvola, J., Martikainen, P.J., 2003. Methane fluxes on agricultural and forested boreal organic soils. Soil Use and Management, 19(1): 73-79.	-EXCLUDE on intervention	Grassland < 3 years
Maljanen, M., Liikanen, A., Silvola, J., Martikainen, P.J., 2003. Nitrous oxide emissions from boreal organic soil under different land-use. Soil Biology & Biochemistry, 35(5): 689-700.	-EXCLUDE on intervention	Grassland < 3 years
Maljanen, M., Martikainen, P.J., Aaltonen, H., Silvola, J., 2002. Short-term variation in fluxes of carbon dioxide, nitrous oxide and methane in cultivated and forested organic boreal soils. Soil Biology & Biochemistry, 34(5): 577-584.	-EXCLUDE on comparator	No cropland
Maljanen, M., Martikainen, P.J., Walden, J., Silvola, J., 2001. CO2 exchange in an organic field growing barley or grass in eastern Finland. Global Change Biology, 7(6): 679-692.	-EXCLUDE on intervention	Grassland < 3 years
Moore, T.R., 1994. Methane emissions from bogs in Canada Methanemissionen von Mooren in Kanada. Geographische Rundschau, 46(6): 322-327.	-Not found		still not found
Mukumbuta, I. et al., 2017. Nitrous and nitric oxide emissions from a cornfield and managed grassland: 11 years of continuous measurement with manure and fertilizer applications, and land-use change. Soil Science and Plant Nutrition, 63(2): 185-199.	-EXCLUDE on soil	Same soil as Li 2015, SOC<6%.
Mundel, G., 1976. Peat mineralization in low-moors. Archiv fur Acker- und Pflanzenbau und Bodenkunde, 20(10): 669-679.	-EXCLUDE on soil	disturbed soil, artificially produced profiles and monoliths of unclear area;, no cropland, only bare soil and grassland
Naser, H.M., Nagata, O., Hatano, R., 2005. Greenhouse gas fluxes and global warming potentials in crop fields on soil-dressed peatland in Hokkaido, Japan. Phyton-Annales Rei Botanicae, 45(4): 285-293.	-EXCLUDE on intervention	No grassland
Newton, J.D., 1956. Microbial and nutritional effects of "trash cover" in western Canada's grey wooded, black earth, and brown prairie soils. VIe Congr. int. Sci. Sol Rapp., 100: 213-223.	-EXCLUDE on intervention	3-year wheat-wheat-fallow rotation, no grassland.
Nieveen, J.P., 1999. Eddy covariance and scintillation measurements of atmospheric exchange processes over different types of vegetation. Eddy covariance and scintillation measurements of atmospheric exchange processes over different types of vegetation. Landbouwuniversiteit Wageningen (Wageningen Agricultural University), Wageningen, viii + 121 pp.	-EXCLUDE on comparator	No annual crops.
Nishimura, S. et al., 2005. Development of a system for simultaneous and continuous measurement of carbon dioxide, methane and nitrous oxide fluxes from croplands based on the automated closed chamber method. Soil Science and Plant Nutrition, 51(4): 557-564.	-EXCLUDE on intervention	No grassland.
Norberg, L., Berglund, O., Berglund, K., 2016. Nitrous oxide and methane fluxes during the growing season from cultivated peat soils, peaty marl and gyttja clay under different cropping systems. Acta Agriculturae Scandinavica Section B-Soil and Plant Science, 66(7): 602-612.	-EXCLUDE on intervention	Grasslands were all in their first or second year of growth. 3-year criterion is not met.
Norberg, L., Berglund, O., Berglund, K., 2016. Seasonal CO2 emission under different cropping systems on Histosols in southern Sweden. Geoderma Regional, 7(3): 338-345.	-EXCLUDE on intervention
Nykanen, H., Alm, J., Lang, K., Silvola, J., Martikainen, P.J., 1995. Emissions of CH4, N2O and CO2 from a virgin fen and a fen drained for grassland in Finland. Journal of Biogeography, 22(2-3): 351-357.	-EXCLUDE on comparator	no cropland
Odlare, M. et al., 2012. Emissions of N2O and CH4 from agricultural soils amended with two types of biogas residues. Biomass & Bioenergy, 44: 112-116.	-EXCLUDE on intervention	No grassland.
Oelbermann, M., Raimbault, B.A., Gordon, A.M., 2013. Impact of riparian zone land-use and rehabilitation on organic matter input, soil biochemical characteristics and greenhouse gas emissions. Proceedings of the 13th North American Agroforestry Conference, June 19-21, 2013, Charlottetown, Prince Edward Island, Canada: 21.	-Exclude on Abstract only
O'Neill, C., Lim, F.K.S., Edwards, D.P., Osborne, C.P., 2020. Forest regeneration on European sheep pasture is an economically viable climate change mitigation strategy. Environmental Research Letters, 15(10): 12.	-EXCLUDE on outcome
Oomes, M.J.M., Kuikman, P.J., Jacobs, F.H.H., 1997. Nitrogen availability and uptake by grassland in mesocosms at two water levels and two water qualities. Plant and Soil, 192(2): 249-259.	-EXCLUDE on comparator	No annual crops.
Owen, K.E. et al., 2007. Linking flux network measurements to continental scale simulations: ecosystem carbon dioxide exchange capacity under non-water-stressed conditions. Global Change Biology, 13(4): 734-760.	-EXCLUDE on review	maybe check reffered papers for usable data, e.g. Lohila et al 2004
Pahari, R., Leclerc, M.Y., Zhang, G.S., Nahrawi, H., Raymer, P., 2018. Carbon dynamics of a warm season turfgrass using the eddy-covariance technique. Agriculture Ecosystems & Environment, 251: 11-25.	-EXCLUDE on soil	Climate zone Cfa
Pan, Z. et al., 2022. Characteristics of N2 and N2O fluxes from a cultivated black soil: a case study through in situ measurement using the 15N gas flux method. Agriculture, 12(10).	-EXCLUDE on soil	Climate zone Dwa
Papatheodorou Efimia, M., Papatheodorou Efimia, M., Monokrousos, N., 2022. Crop Yield and Soil Quality Are Partners in a Sustainable Agricultural System. Agronomy, 12(1): 140.	-EXCLUDE on review	not sure why this was included?
Pawlowski, A., Pawlowska, M., Pawlowski, L., 2017. MITIGATION OF GREENHOUSE GASES EMISSIONS BY MANAGEMENT OF TERRESTRIAL ECOSYSTEM. Ecological Chemistry and Engineering S-Chemia I Inzynieria Ekologiczna S, 24(2): 213-221.	-EXCLUDE on review	check out background data?
Peacock, M., Ridley, L.M., Evans, C.D., Gauci, V., 2017. Management effects on greenhouse gas dynamics in fen ditches. Science of the Total Environment, 578: 601-612.	-EXCLUDE on study type	Cropland and grassland sites are not comparable. Ditch measurements.
Pellegrino, E. et al., 2015. Agricultural abandonment in Mediterranean reclaimed peaty soils: long-term effects on soil chemical properties, arbuscular mycorrhizas and CO2 flux. Agriculture Ecosystems & Environment, 199: 164-175.	-EXCLUDE on soil	Climate zone Csa
Pelster, D.E. et al., 2015. Smallholder African farms in western Kenya have limited greenhouse gas fluxes. Biogeosciences Discussions, 12(18): 15301-15336.	-EXCLUDE on soil	Climate zone Af
Petal, J., 1999. Managed fens: N and C mineralization and biotic structures. Ecologie, 30(1): 39-43.	-EXCLUDE on comparator	No annual crops.
Petersen, S.O., Well, R., Taghizadeh-Toosi, A., Clough, T.J., 2020. Seasonally distinct sources of N2O in acid organic soil drained for agriculture as revealed by N2O isotopomer analysis. Biogeochemistry, 147(1): 15-33.	-EXCLUDE on intervention	Grassland < 3 years
Pfeifer-Meister, L., Gayton, L.G., Roy, B.A., Johnson, B.R., Bridgham, S.D., 2018. Greenhouse gas emissions limited by low nitrogen and carbon availability in natural, restored, and agricultural Oregon seasonal wetlands. PeerJ, 6(5465): e5465.	-EXCLUDE on soil	Climate zone Csb
Platis, D.P. et al., 2019. Energy Analysis, and Carbon and Water Footprint for Environmentally Friendly Farming Practices in Agroecosystems and Agroforestry. Sustainability, 11(6): 11.	-EXCLUDE on study type	Review, not really relevant.
Pohl, M. et al., 2014. Dynamic C and N stocks - Key factors controlling the C gas exchange of maize in a heterogenous peatland. Biogeosciences Discussions, 11(11): 16135-16176.	-EXCLUDE on intervention	No grassland.
Pohl, M. et al., 2015. Dynamic C and N stocks - key factors controlling the C gas exchange of maize in heterogenous peatland. Biogeosciences, 12(9): 2737-2752.	-EXCLUDE on intervention	Monoculture of grain maize only, no grassland.
Prieme, A., Christensen, S., 2001. Natural perturbations, drying-wetting and freezing-thawing cycles, and the emission of nitrous oxide, carbon dioxide and methane from farmed organic soils. Soil Biology & Biochemistry, 33(15): 2083-2091.	-EXCLUDE on study type	too small soil cores with 10cm diameter
Pu, X. et al., 2012. Factor controlling soil organic carbon and total nitrogen dynamics under long-term conventional cultivation in seasonally frozen soils. Acta Agriculturae Scandinavica Section B-Soil and Plant Science, 62(8): 749-764.	-EXCLUDE on soil	Climate zone Dwb
Qu, Z., Wang, J.G., Almoy, T., Bakken, L.R., 2014. Excessive use of nitrogen in Chinese agriculture results in high N2O/(N2O+N-2) product ratio of denitrification, primarily due to acidification of the soils. Global Change Biology, 20(5): 1685-1698.	-EXCLUDE on soil	SOC<6%
Quin, S.L.O., Artz, R.R.E., Coupar, A.M., Woodin, S.J., 2015. Calluna vulgaris-dominated upland heathland sequesters more CO2 annually than grass-dominated upland heathland. Science of the Total Environment, 505: 740-747.	-EXCLUDE on comparator	No annual crops.
Rabinovich, G.Y., Shil'nikova, V.K., Mitrofanov Yu, I., 1995. Regulation of biological activity of drained dernopodzolic gleyey soils by various tillage methods. Russian Agricultural Sciences(11): 37-41.	-EXCLUDE on intervention	No grassland.
Rappe, G., 1950. Seasonal variations observed in the nutritive substances of a cultivated sphagnum peat soil. Transactions 4th Int. Cong. Soil Sci., 1: 155-160.	-EXCLUDE on study type	Not possible to compare grassland with cropland.
Regina, K., Alakukku, L., 2010. Greenhouse gas fluxes in varying soils types under conventional and no-tillage practices. Soil & Tillage Research, 109(2): 144-152.	-EXCLUDE on intervention	No grassland (only site 6 with SOC>6%).
Regina, K., Heikkinen, J., Maljanen, M., 2019. Greenhouse Gas Fluxes of Agricultural Soils in Finland. Energy, Environment, and Sustainability: 7-22.	-EXCLUDE on review
Regina, K., Nykanen, H., Silvola, J., Martikainen Pertti, J., 1995. Nitrous Oxide Production in Boreal Peatlands of Different Hydrology and Nutrient Status. Academy of Finland/Finnish Res Programme on Clim Change Northern Peatlands in Global Clim Change Int Workshop, Hyytiala, Finland: 158-158.	-EXCLUDE on intervention	No grassland
Regina, K., Pihlatie, M., Esala, M., Alakukku, L., 2007. Methane fluxes on boreal arable soils. Agriculture Ecosystems & Environment, 119(3-4): 346-352.	-EXCLUDE on intervention	Grassland < 3 years
Regina, K., Sheehy, J., Myllys, M., 2015. Mitigating greenhouse gas fluxes from cultivated organic soils with raised water table. Mitigation and Adaptation Strategies for Global Change, 20(8): 1529-1544.	-EXCLUDE on comparator	No annual crops.
Regina, K., Syvasalo, E., Hannukkala, A., Esala, M., 2004. Fluxes of N2O from farmed peat soils in Finland. European Journal of Soil Science, 55(3): 591-599.	-EXCLUDE on intervention	Grassland < 3 years
Rutledge, S. et al., 2014. CO2 emissions following cultivation of a temperate permanent pasture. Agriculture Ecosystems & Environment, 184: 21-33.	-EXCLUDE on comparator	Grass renewal is not an eligible comparator.
Sahle, M., Saito, O., Furst, C., Yeshitela, K., 2018. Quantification and mapping of the supply of and demand for carbon storage and sequestration service in woody biomass and soil to mitigate climate change in the socio-ecological environment. Science of the Total Environment, 624: 342-354.	-EXCLUDE on soil	Climate zone Cwb
Salimi, S., Berggren, M., Scholz, M., 2021. Response of the peatland carbon dioxide sink function to future climate change scenarios and water level management. Global Change Biology, 27(20): 5154-5168.	-EXCLUDE on comparator	No annual crop or cultivated grassland.
Schaufler, G. et al., 2010. Greenhouse gas emissions from European soils under different land use: effects of soil moisture and temperature. European Journal of Soil Science, 61(5): 683-696.	-EXCLUDE on study type	Cropland and grassland not on the same site.
Schelde, K. et al., 2012. Spatial and temporal variability of nitrous oxide emissions in a mixed farming landscape of Denmark. Biogeosciences, 9(8): 2989-3002.	-EXCLUDE on soil	SOC>6% in meadow only.
Schnell Ronnie, W., 2010. Sustainable management of biogeochemical cycles in soils amended with bio-resources from livestock, bioenergy, and urban systems.	-EXCLUDE on study type	Grassland and cropland cannot be compared.
Schrier-Uijl, A.P., 2010. Flushing meadows - the influence of management alternatives on the greenhouse gas balance of fen meadow areas. Flushing meadows: the influence of management alternatives on the greenhouse gas balance of fen meadow areas. Wageningen Universiteit (Wageningen University), Wageningen, Netherlands, 195 pp.	-EXCLUDE on comparator	No annuals crops.
Segers, R., Leffelaar, P.A., 1995. Methane fluxes from and to a drained grassland on a peat soil: Modelling methane production. Studies in Environmental Science, 65(PART A): 585-590.	-EXCLUDE on comparator	No annual crops.
Segers, R., Van Dasselaar, A., 1995. The integrated CH 4 grassland project: Aims, coherence and site description. Studies in Environmental Science, 65(PART A): 573-576.	-EXCLUDE on outcome
Sharkov, I.N., Kurochkin, N.I., Gnatovskii, V.M., Fedotova, I.V., 1993. Mineralizational losses of organic matter in soils of West Siberia and possibilities of maintenance of non-deficit carbon balance in soils. Sibirskii Biologicheskii Zhurnal(6): 56-60.	-Exclude on Language	Russian, English
Shcherbak, I., 2013. Production and movement of N2O in the full soil profile.	-EXCLUDE on intervention	Corn-soybean-wheat rotation only, no grassland.
Sheudzhen, A.K., Gutorova, O.A., Lebedovsky, I.A., Onischenko, L.M., Esipenko, S.V., 2018. Intensity of respiration and activity of oxidizing-reducing soil enzyme depending on their agricultural use. Russian Agricultural Sciences, 44(3): 256-259.	-EXCLUDE on soil	Climate zone Cfa
Shi, X.H. et al., 2012. Contribution of winter soil respiration to annual soil CO2 emission in a Mollisol under different tillage practices in northeast China. Global Biogeochemical Cycles, 26: 11.	-EXCLUDE on soil	Climate zone Dwa
Shurpali, N.J., 2018. Perennial Energy Crops on Drained Peatlands in Finland. Energy, Environment, and Sustainability: 233-241.	-EXCLUDE on review
Silvan, N., Regina, K., Kitunen, V., Vasander, H., Laine, J., 2002. Gaseous nitrogen loss from a restored peatland buffer zone. Soil Biology & Biochemistry, 34(5): 721-728.	-EXCLUDE on comparator	Forest soil
Skiba, U. et al., 2009. Biosphere-atmosphere exchange of reactive nitrogen and greenhouse gases at the NitroEurope core flux measurement sites: Measurement strategy and first data sets. Agriculture Ecosystems & Environment, 133(3-4): 139-149.	-EXCLUDE on study type	Grasslands and croplands at different sites.
Smith, J. et al., 2010. Estimating changes in Scottish soil carbon stocks using ECOSSE. I. Model description and uncertainties. Climate Research, 45(1): 179-192.	-EXCLUDE on outcome
Smith, K.A., Thomson, P.E., Clayton, H., McTaggart, I.P., Conen, F., 1998. Effects of temperature, water content and nitrogen fertilisation on emissions of nitrous oxide by soils. Atmospheric Environment, 32(19): 3301-3309.	-EXCLUDE on soil	Arable crops SOC<6%
Smith, W.N., Grant, B., Desjardins, R.L., Lemke, R., Li, C., 2004. Estimates of the interannual variations of N2O emissions from agricultural soils in Canada. Nutrient Cycling in Agroecosystems, 68(1): 37-45.	-EXCLUDE on study type	Not possible to compare grasslands and croplands.
Song, C., Yang, G., Liu, D., Mao, R., 2012. Phosphorus availability as a primary constraint on methane emission from a freshwater wetland. Atmospheric Environment, 59: 202-206.	-EXCLUDE on soil	Climate zone Dwb
Song, C.C., Wang, Y.Y., Wang, Y.S., Zhao, Z.C., 2006. Character of the Greenhouse Gas Emission in the Freshwater Mire under Human Activities. Scientia Geographica Sinica/Dili Kexue, 26(1): 82-86.	-Exclude on Language	Chinese
Song, C.C., Zhang, J.B., 2009. Effects of soil moisture, temperature, and nitrogen fertilization on soil respiration and nitrous oxide emission during maize growth period in northeast China. Acta Agriculturae Scandinavica Section B-Soil and Plant Science, 59(2): 97-106.	-EXCLUDE on intervention	Maize and bare soil only
Sozanska-Stanton, M. et al., 2016. Balancing conservation and climate change - a methodology using existing data demonstrated for twelve UK priority habitats. Journal for Nature Conservation, 30: 76-89.	-EXCLUDE on comparator	No annual crops.
Sparling, G. et al., 2008. Soil characteristics, belowground diversity and rates of simazine mineralisation of a New Zealand Gley Soil in a chronosequence under horticultural use. Biology and Fertility of Soils, 44(4): 633-640.	-EXCLUDE on comparator	No annual crops.
Stewart, K.J., Brummell, M.E., Coxson, D.S., Siciliano, S.D., 2013. How is nitrogen fixation in the high arctic linked to greenhouse gas emissions? Plant and Soil, 362(1-2): 215-229.	-EXCLUDE on comparator	No agricultural activities
Stolk, P.C. et al., 2011. Simulation of Daily Nitrous Oxide Emissions from Managed Peat Soils. Vadose Zone Journal, 10(1): 156-168.	-EXCLUDE on comparator	No annual crops.
Styles, D., Jones, M.B., 2007. Energy crops in Ireland: Quantifying the potential life-cycle greenhouse gas reductions of energy-crop electricity. Biomass & Bioenergy, 31(11-12): 759-772.	-EXCLUDE on outcome	No gas flux measurements.
Syvasalo, E., Regina, K., Turtola, E., Lemola, R., Esala, M., 2006. Fluxes of nitrous oxide and methane, and nitrogen leaching from organically and conventionally cultivated sandy soil in western Finland. Agriculture, Ecosystems & Environment, 113(1/4): 342-348.	-EXCLUDE on soil	The soil was fine sand, classified as Gleyic Podsol (FAO, 1988) and Aquic Haplocruod (Soil Survey Staff, 1992).
Szanser, M., Jezierska, M., Kubicka, H., 1991. CO2 diffusion from peat-muck soils. II. Differentiation of diffusion intensity relative to rainfall and soil depth. Polish Ecological Studies, 17(1-2): 101-110.	-EXCLUDE on comparator	Mown meadows only, no annual crops.
Taft, H.E., Cross, P.A., Edwards-Jones, G., Moorhouse, E.R., Jones, D.L., 2017. Greenhouse gas emissions from intensively managed peat soils in an arable production system. AGRICULTURE ECOSYSTEMS & ENVIRONMENT, 237: 162-172.	-EXCLUDE on intervention	No grassland.
Taft, H.E., Cross, P.A., Jones, D.L., 2018. Efficacy of mitigation measures for reducing greenhouse gas emissions from intensively cultivated peatlands. Soil Biology & Biochemistry, 127: 10-21.	-EXCLUDE on intervention	No grassland.
Taghizadeh-Toosi, A. et al., 2019. Regulation of N2O emissions from acid organic soil drained for agriculture. Biogeosciences, 16(23): 4555-4575.	-EXCLUDE on intervention	only 2nd year rotational grass
Tangen, B.A., Finocchiaro, R.G., Gleason, R.A., 2015. Effects of land use on greenhouse gas fluxes and soil properties of wetland catchments in the Prairie Pothole Region of North America. Science of the Total Environment, 533: 391-409.	-EXCLUDE on study type	Multiple sites comparisons.
Tappeiner, U., Cernusca, A., 1998. Effects of land-use changes in the Alps on exchange processes (CO(2), H(2)O) in grassland ecosystems. In: Water, C., Univ Innsbruck Inst Bot, A.I.A. (Editors), HeadWater 98 Conference. Int Assoc Hydrological Sciences, Merano, Italy, pp. 131-138.	-EXCLUDE on comparator	No annual crops.
Techow, A. et al., 2010. Biogas-Expert: nitrous oxide emission from biogas production systems on a coastal marsh soil. Grassland in a changing world. Proceedings of the 23rd General Meeting of the European Grassland Federation, Kiel, Germany, 29th August - 2nd September 2010. Mecke Druck und Verlag, Duderstadt, Germany, 301-303 pp.	-EXCLUDE on soil	Unclear SOC concentration.
Titlyanova, A.A., Shibareva, S.V., 2022. Change in the net primary production and carbon stock recovery in fallow soils. Eurasian Soil Science, 55(4): 501-510.	-EXCLUDE on comparator
Toet, S., Ineson, P., Peacock, S., Ashmore, M., 2011. Elevated ozone reduces methane emissions from peatland mesocosms. Global Change Biology, 17(1): 288-296.	-EXCLUDE on study type	No annual crop or cultivated grassland.
Tubiello, F.N., 2018. Greenhouse gas emissions due to agriculture, Encyclopedia of Food Security and Sustainability. Elsevier, pp. 196-205.	-EXCLUDE on review
Tuittila, E.S., Komulainen, V.M., 1995. Vegetation and CO2 balance in an abandoned harvested peatland in Aitoneva, southern Finland. Suo, 46(3): 69-80.	-EXCLUDE on intervention	No grassland and no annual crops.
Turbiak, J., 2009. Respiration activity of post-bog soils kept as fallow Aktywnosc respiracyjna gleb pobagiennych w warunkach ich utrzymywania w czarnym ugorze. Woda Srodowisko Obszary Wiejskie, 9(25): 161-170.	-Exclude on Language	Polish
Turbiak, J., Miatkowski, Z., 2016. Assessment of organic mass mineralization rate in deeply drained peat-muck soil based on losses of soil mass and CO2 emission Ocena tempa mineralizacji masy organicznej w gleboko odwodnionej glebie torfowo-murszowej na podstawie ubytkow masy gleby oraz emisji CO2. Woda Srodowisko Obszary Wiejskie, 16(55): 73-85.	-Exclude on Language	Polish
Updegraff, K., Bridgham, S.D., Pastor, J., Weishampel, P., Harth, C., 2001. Response of CO2 and CH4 emissions from peatlands to warming and water table manipulation. Ecological Applications, 11(2): 311-326.	-EXCLUDE on intervention	Sedge (Cyperaceae) fen and a raised Sphagnum bog.
Urbanova, Z., Picek, T., Hajek, T., Bufkova, I., Tuittila, E.S., 2012. Vegetation and carbon gas dynamics under a changed hydrological regime in central European peatlands. Plant Ecology & Diversity, 5(1): 89-103.	-EXCLUDE on comparator	No annual crops.
van Beek, C.L., van der Salm, C., Plette, A., van de Weerd, H., 2009. Nutrient loss pathways from grazed grasslands and the effects of decreasing inputs: experimental results for three soil types. Nutrient Cycling in Agroecosystems, 83(2): 99-110.	-EXCLUDE on study type	No comparison between grassland and cropland.
vanDasselaar, A., Oenema, O., 1994. Effects of grassland management on the emission of methane from grassland on peat soils. In: Climate, C., Wageningen Univ, A., Dept Soil, S., Plant, N., Ec Wageningen, N. (Editors), International Conference on Climate Change Research - Evaluation and Policy Implications. Elsevier Science Publ B V, Maastricht, Netherlands, pp. 577-580.	-EXCLUDE on comparator	No annual crops.
vandenPolvanDasselaar, A., vanBeusichem, M.L., Oenema, O., 1997. Effects of grassland management on the emission of methane from intensively managed grasslands on peat soil. Plant and Soil, 189(1): 1-9.	-EXCLUDE on comparator	No annual crops.
Veber, G. et al., 2018. Greenhouse gas emissions in natural and managed peatlands of America: Case studies along a latitudinal gradient. ECOLOGICAL ENGINEERING, 114: 34-45.	-EXCLUDE on intervention	Managed vs. natural peat soils.
Veenendaal, E.M. et al., 2007. Carbon balance and greenhouse gas fluxes in intensive and extensive managed grasslands on peat. Geophysical Research Abstracts.	-Exclude on Abstract only
Velthof, G.L., Beusichem, M.L.v., Oenema, O., 1998. Nitrous oxide emission from intensively managed grasslands Lachgasemissie uit intensief beheerd grasland. Meststoffen(1997/98): 5-12.	-Exclude on Language	Dutch ?
Vinther Finn, P., 2003. Emission af drivhusgasser og denitrifikation på fugtig lavbundsjord. In: Hald, A.B., Hoffmann, C.C., Nielsen, L. (Eds.), Ekstensiv afgræsning af ferske enge - Botanisk diversitet, småpattedyr, miljø og produktion.	-EXCLUDE on comparator	Comparison of drained and rewetted sites not grass versus cultivated sites.
Wachiye, S. et al., 2020. Soil greenhouse gas emissions under different land-use types in savanna ecosystems of Kenya. Biogeosciences, 17(7): 2149-2167.	-EXCLUDE on soil	Climate zone Bsk
Walczyna, J., 1973. Organic-matter transformations in drained muck soils and chernozems under arable crops and grassland. Zeszyty Problemowe Postepow Nauk Rolniczych, 146: 163-188.	-Exclude on Language	Polish,Russian,English
Wang, D.X., Gao, Y.H., Wang, P., Zeng, X.Y., 2016. RESPONSES OF CO2 AND N2O EMISSIONS TO CARBON AND PHOSPHORUS ADDITIONS IN TWO CONTRASTING ALPINE MEADOW SOILS ON THE QINGHAI-TIBETAN PLATEAU. Fresenius Environmental Bulletin, 25(10): 4401-4408.	-EXCLUDE on study type
Wang, K. et al., 2013. Comparison between eddy covariance and automatic chamber techniques for measuring net ecosystem exchange of carbon dioxide in cotton and wheat fields. Biogeosciences, 10(11): 6865-6877.	-EXCLUDE on intervention	No grassland
Wang, N.N. et al., 2022. Metagenomic evidence of suppressed methanogenic pathways along soil profile after wetland conversion to cropland. Frontiers in Microbiology, 13: 15.	-EXCLUDE on soil	Climate zone Dwb.
Wang, R.Y., Mattox, C.M., Phillips, C.L., Kowalewski, A.R., 2022. Carbon Sequestration in Turfgrass-Soil Systems. Plants-Basel, 11(19): 24.	-EXCLUDE on review
Wang, T. et al., 2011. Controls on winter ecosystem respiration in temperate and boreal ecosystems. Biogeosciences, 8(7): 2009-2025.	-EXCLUDE on study type	Multiple sites comparisons.
Wen, Y. et al., 2020. Raising the groundwater table in the non -growing season can reduce greenhouse gas emissions and maintain crop productivity in cultivated fen peats. Journal of Cleaner Production, 262: 9.	-EXCLUDE on intervention	No permanent grassland.
Wen, Y. et al., 2019. Rye cover crop incorporation and high watertable mitigate greenhouse gas emissions in cultivated peatland. Land Degradation & Development, 30(16): 1928-1938.	-EXCLUDE on intervention	compares rye and unplanted cores; 16 cm inner diameter. No permanent grassland.
Wen, Y. et al., 2020. Impact of water table levels and winter cover crops on greenhouse gas emissions from cultivated peat soils. Science of the Total Environment, 719: 9.	-EXCLUDE on intervention	No permanent grassland.
Weslien, P., 2010. Land use effects on nitrous oxide emission from drained organic soils.	-EXCLUDE on comparator	Unclear wether intervention data and comparator data was collected during the same period. Probably not.
Whalen, J., 2019. Soil management. Horticulture Compendium(40848508).	-EXCLUDE on review	general review, no data on peat soils
Wheatley, R., Ritz, K., Griffiths, B., 1990. Microbial biomass and mineral N transformations in soil planted with barley, ryegrass, pea or turnip. Plant and Soil, 127(2): 157-167.	-EXCLUDE on soil	SOC<6%
Wood, D.A., 2022. Net ecosystem exchange comparative analysis of the relative influence of recorded variables in well monitored ecosystems. Ecological Complexity, 50: 15.	-EXCLUDE on study type	Multiple sites comparisons.
Yang, G. et al., 2014. Effects of soil warming, rainfall reduction and water table level on CH4 emissions from the Zoige peatland in China. Soil Biology & Biochemistry, 78: 83-89.	-EXCLUDE on soil	Cimate zone Dw
Yang, G., Song, C., Wan, Z., Song, Y., 2010. Microbial activity in soils of Calamagrostis angustifolia wetlands in the Sanjiang Plain. Huanjing Kexue Xuebao/Acta Scientiae Circumstantiae, 30(8): 1715-1721.	-Exclude on Language	Chinese
Yang, L. et al., 2013. Effects of reclamation on net ecosystem CO2 exchange in wetland in the Yellow River Delta, China. Chinese Journal of Plant Ecology, 37(6): 503-516.	-Exclude on Language	Chinese
Yang, Y. et al., 2019. Soil Respiration Characteristics and Its Relationship with Environmental Factors of Different Vegetation Types during Growing Season in Dongting Lake. Agricultural Biotechnology, 8(1): 126-179.	-EXCLUDE on soil	Climate zone Cfa
Yavitt, J.B., Burtis, J.C., Smemo, K.A., Welsch, M., 2018. Plot-scale spatial variability of methane, respiration, and net nitrogen mineralization in muck-soil wetlands across a land use gradient. Geoderma, 315: 11-19.	-EXCLUDE on study type	Small sample in lab study.
Zhang, J.H., Li, F.C., Wang, Y., Xiong, D.H., 2014. Soil organic carbon stock and distribution in cultivated land converted to grassland in a subtropical region of China. Environmental Management, 53(2): 274-283.	-EXCLUDE on soil	Climate zone Cwa
Zhang, N., Miao, S., Qiao, Y., Chen, Z., Ding, W., 2022. N2O Emissions from Black Soils in Northeast China. Acta Pedologica Sinica, 59(4): 899-909.	-Exclude on Language	Chinese
Zhang, R., Bu, N., Cui, J., Fang, C., 2010. Effects of land use on soil organic carbon and soil respiration in soils reclaimed from wetland in the Chongming Island. Shengtai Xuebao/ Acta Ecologica Sinica, 30(24): 6698-6706.	-Exclude on Language	Chinese
Zhang, Y. et al., 2021. Effect of straw incorporation and nitrification inhibitor on nitrous oxide emission in various cropland soils and its microbial mechanism. bioRxiv: n/a.	-EXCLUDE on intervention	No grassland.
Zhu, Z. et al., 2011. Baseline and projected future carbon storage and greenhouse-gas fluxes in the great plains region of the United States. US Geological Survey Professional Paper(1787): 1-31.	-EXCLUDE on study type	-EXCLUDE on study type, 0
