# Supplementary material for: Effects of converting cropland to grassland on greenhouse gas emissions from peat and organic-rich soils in temperate and boreal climates: a systematic review
Source: Environ Evid. 2025 Jan 19;14:1. doi: 10.1186/s13750-024-00354-1 (PMC11743012; doi:10.1186/s13750-024-00354-1)
Supplement: Supplementary file 5 — Additional file 5: Narrative synthesis tables. [file 13750_2024_354_MOESM5_ESM.xlsx]

## Sheet: study metadata
Bibliographics	Article ID	80083319	80083319	78262398	78262398	80079361	80079482	80079484	80079937	80079937	80079937	80079937	1067587	1067587	1067587	1067587	1067587	80080046	80080046	80080165	78262397	80080672	80080672	80080672	80080686	78262434	90000001	90000001	80081215	80081215	80081726	80081726	80081726	80081726	80081726	80081790
	Short title	Belkovskiy 1982	Belkovskiy 1982	Berglund 2021	Berglund 2021	Beyer 2015	Buchen 2016	Buchen 2017	Eickenscheidt 2015	Eickenscheidt 2015	Eickenscheidt 2015	Eickenscheidt 2015	Elsgaard 2012	Elsgaard 2012	Elsgaard 2012	Elsgaard 2012	Elsgaard 2012	Flessa 1998	Flessa 1998	Glenn 1993	Hadden 2017	Kandel 2018	Kandel 2018	Kandel 2018	Karki 2015	Klemedtsson 2009	Lengerer 2018	Lengerer 2018	Maljanen 2004	Maljanen 2004	Petersen 2012	Petersen 2012	Petersen 2012	Petersen 2012	Petersen 2012	Poyda 2016
	Title	Dynamics of CO2 liberation from peat soil under various uses	Dynamics of CO2 liberation from peat soil under various uses	Emissions of CO2, N2O and CH4 From Cultivated and Set Aside Drained Peatland in Central Sweden	Emissions of CO2, N2O and CH4 From Cultivated and Set Aside Drained Peatland in Central Sweden	Multiyear greenhouse gas flux measurements on a temperate fen soil used for cropland or grassland	Fluxes of N 2 and N 2 O and contributing processes in summer after grassland renewal and grassland conversion to maize cropping on a Plaggic Anthrosol and a Histic Gleysol	Soil mineral N dynamics and N2 O emissions following grassland renewal	The greenhouse gas balance of a drained fen peatland is mainly controlled by land-use rather than soil organic carbon content.	The greenhouse gas balance of a drained fen peatland is mainly controlled by land-use rather than soil organic carbon content.	The greenhouse gas balance of a drained fen peatland is mainly controlled by land-use rather than soil organic carbon content.	The greenhouse gas balance of a drained fen peatland is mainly controlled by land-use rather than soil organic carbon content.	Net ecosystem exchange of CO2 and carbon balance for eight temperate organic soils under agricultural management	Net ecosystem exchange of CO2 and carbon balance for eight temperate organic soils under agricultural management	Net ecosystem exchange of CO2 and carbon balance for eight temperate organic soils under agricultural management	Net ecosystem exchange of CO2 and carbon balance for eight temperate organic soils under agricultural management	Net ecosystem exchange of CO2 and carbon balance for eight temperate organic soils under agricultural management	Nitrous oxide and methane fluxes from organic soils under agriculture	Nitrous oxide and methane fluxes from organic soils under agriculture	Carbon-dioxide and methane fluxes from drained peat soils, southern Quebec	The impact of cultivation on CO2 and CH4 fluxes over organic soils in Sweden	Annual emissions of CO2, CH4 and N2O from a temperate peat bog: comparison of an undrained and four drained sites under permanent grass and arable crop rotations with cereals and potato.	Annual emissions of CO2, CH4 and N2O from a temperate peat bog: comparison of an undrained and four drained sites under permanent grass and arable crop rotations with cereals and potato.	Annual emissions of CO2, CH4 and N2O from a temperate peat bog: comparison of an undrained and four drained sites under permanent grass and arable crop rotations with cereals and potato.	Full GHG balance of a drained fen peatland cropped to spring barley and reed canary grass using comparative assessment of CO2 fluxes.	Methane and nitrous oxide fluxes from a farmed Swedish Histosol	Der Treibhausgasaustausch von landwirtschaftlich genutzten Niedermoorflächen im Pfrunger-Burgweiler Ried – Identifikation von Einflussfaktoren und Bezug zur Landnutzungsintensität	Der Treibhausgasaustausch von landwirtschaftlich genutzten Niedermoorflächen im Pfrunger-Burgweiler Ried – Identifikation von Einflussfaktoren und Bezug zur Landnutzungsintensität	Carbon dioxide, nitrous oxide and methane dynamics in boreal organic agricultural soils with different soil characteristics.	Carbon dioxide, nitrous oxide and methane dynamics in boreal organic agricultural soils with different soil characteristics.	Annual emissions of CH4 and N2O, and ecosystem respiration, from eight organic soils in Western Denmark managed by agriculture.	Annual emissions of CH4 and N2O, and ecosystem respiration, from eight organic soils in Western Denmark managed by agriculture.	Annual emissions of CH4 and N2O, and ecosystem respiration, from eight organic soils in Western Denmark managed by agriculture.	Annual emissions of CH4 and N2O, and ecosystem respiration, from eight organic soils in Western Denmark managed by agriculture.	Annual emissions of CH4 and N2O, and ecosystem respiration, from eight organic soils in Western Denmark managed by agriculture.	Greenhouse gas emissions from fen soils used for forage production in northern Germany
	Study_ID	Belkovskiy 1982_IRES	Belkovskiy 1982_IRES	Berglund 2021_auto	Berglund 2021_manual	Beyer 2015_Dummer	Buchen 2016_Ilhausen	Buchen 2017_Ilhausen	Eickenscheidt 2015_1C high	Eickenscheidt 2015_1C med	Eickenscheidt 2015_2C high	Eickenscheidt 2015_2C med	Elsgaard 2012_E	Elsgaard 2012_E	Elsgaard 2012_W	Elsgaard 2012_N	Elsgaard 2012_N	Flessa 1998_fA - mB	Flessa 1998_fB - mA	Glenn 1993_site 6 - 7	Hadden 2017_Harbo	Kandel 2018_Vildmose	Kandel 2018_Vildmose	Kandel 2018_Vildmose	Karki 2015_Nørre Å	Klemedtsson 2009_Majnegården	Lengerer 2018_Intensive grassland	Lengerer 2018_Extensive grassland	Maljanen 2004_Site 1	Maljanen 2004_Site 2	Petersen 2012_Morke	Petersen 2012_Morke	Petersen 2012_Vildmose	Petersen 2012_Vildmose	Petersen 2012_Skjern	Poyda 2016_moist
	Comparison_ID	Belkovskiy 1982_IRES_pt	Belkovskiy 1982_IRES_r	Berglund 2021_auto_sc	Berglund 2021_manual_sc	Beyer 2015_Dummer_m	Buchen 2016_Ilhausen_m	Buchen 2017_Ilhausen_m	Eickenscheidt 2015_1C high_m-o+v	Eickenscheidt 2015_1C med_m-o+v	Eickenscheidt 2015_2C high_o+fb-m	Eickenscheidt 2015_2C med_o+fb-m	Elsgaard 2012_E_sba/g	Elsgaard 2012_E_g/b	Elsgaard 2012_W_b	Elsgaard 2012_N_pt	Elsgaard 2012_N_g	Flessa 1998_fA - mB_pt-r-g	Flessa 1998_fB - mA_pt-f-m	Glenn 1993_site 6 - 7_cy	Hadden 2017_Harbo_w	Kandel 2018_Vildmose_o-pt	Kandel 2018_Vildmose_o-sba	Kandel 2018_Vildmose_pt-sba	Karki 2015_Nørre Å_sba	Klemedtsson 2009_Majnegården_b	Lengerer 2018_Intensive grassland_m	Lengerer 2018_Extensive grassland_m	Maljanen 2004_Site 1_b	Maljanen 2004_Site 2_b	Petersen 2012_Morke_g-g-sba-g	Petersen 2012_Morke_sba-g-g-sba	Petersen 2012_Vildmose_g-ce-pt-pt	Petersen 2012_Vildmose_ce-g-g-g	Petersen 2012_Skjern_b	Poyda 2016_moist_m-b-w
Site and management	Soil (Population)	peat	peat	peat	peat	Peat			sapric histosol	mollic gleysol	sapric histosol	mollic gleysol	organic soil	organic soil	organic soil	organic soil	organic soil			Peat	organic soil	peat	peat	peat	peat	histosol	Niedermoor (peat)	Niedermoor (peat)	Peat	Peat	peat	peat	peat	peat	peat	peat
	Origin (Bog or fen etc.)*	bog	bog	fen	fen	fen	unclear	unclear	fen	fen	fen	fen	fen	fen	fen	bog	bog				unclear	bog	bog	bog	fen	unclear	fen	fen	not reported	not reported	not reported	not reported	bog	bog	not reported	peat bog
	Time since drainage (years)*	unclear	unclear	>100	>100	unclear	unclear	unclear	51-100	51-100	51-100	51-100						>100	>100	unclear	unclear	51-100	51-100	51-100	51-100	51-100	unclear	unclear	not reported	not reported						>100
	Intervention (I)	perennial grass	perennial grass	set-aside permanent grassland	set-aside permanent grassland	low intensity grassland	grassland	grassland	intensive grassland	intensive grassland	intensive grassland	intensive grassland	grass	grass	grass	grass	grass	meadow	meadow	grass fallow	set-aside	permanent grassland used for cattle grazing	permanent grassland used for cattle grazing	permanent grassland used for cattle grazing	reed canary grass	grassley	Intensive grassland	Extensive grassland	grass	grass	Permanent grassland, grazing/no grazing	Permanent grassland, grazing/no grazing	Permanent grassland, grazing/no grazing	Permanent grassland, grazing/no grazing	Permanent grassland, no grazing	grassland
	Grassland type	unclear	unclear	set-aside grassland	set-aside grassland	low intensity grassland	intensive grassland	intensive grassland	intensive grassland	intensive grassland	intensive grassland	intensive grassland	low intensity grassland	low intensity grassland	low intensity grassland	low intensity grassland	low intensity grassland	intensive grassland	low intensity grassland	low intensity grassland	set-aside grassland	pasture	pasture	pasture	intensive grassland	intensive grassland	intensive grassland	low intensity grassland	intensive grassland	intensive grassland	low intensity grassland	low intensity grassland	low intensity grassland	low intensity grassland	low intensity grassland	intensive grassland
	Land use conversion	unclear	unclear	cropping to grassland	cropping to grassland	unclear	grassland to cropping	grassland to cropping	cropping to grassland	cropping to grassland	cropping to grassland	cropping to grassland	unclear	unclear	unclear	unclear	unclear	old conversion	old conversion	cropping to grassland	cropping to grassland	grassland to cropping	grassland to cropping	grassland to cropping	cropping to grassland	grassland to cropping			unclear	unclear	unclear	unclear	unclear	unclear	unclear	grassland to cropping
	Soil organic carbon (%)			33.6	33.6	30.9	19.7	19.7	17.2	10.5	16.4	10.9	30	30	16	43	43	42.9	36.6	not reported	33.59	39	39	39	36	16.6667	37.3	29.1	42	28	29.7	29.7	42.7	42.7	15.7	17.9
	Soil organic matter (%)					58.1			not reported	not reported	not reported	not reported								not reported	not reported	not reported	not reported	not reported	not reported	33.3333			84	39	not reported	not reported	not reported	not reported	not reported	68.7
	Soil total nitrogen (%)			2.03	2.03	1.7	1.43	1.43	1.56364	1.05	1.49091	1.09	1.2	1.2	0.888889	1.53571	1.53571	2.63	2.71	not reported	2.03	1.86	1.86	1.86	3.1	1.72414	2.984	2.27344	7661	6650	1.18327	1.18327	1.54152	1.54152	0.862637	1.44355
	Soil C/N			16.5	16.5	18.1765	13.5	13.5	11	10	11	10	25	25	18	28	28	16.3	13.5	not reported	16.5	21	21	21	11.6129	9.66667	12.5	12.8	34	31	25.1	25.1	27.7	27.7	18.2	12.4
	Soil moisture	69.2333	69.2333	not reported	not reported	not reported			not reported	not reported	not reported	not reported								not reported	not reported	25-100	25-100	25-100	not reported	74.6667			not reported	not reported						115
	Soil pH			5.6	5.6	5.4	5.8	5.78	4.24	4.1	4.24	4.1	4.7	4.7	4.9	5.1	5.1	5.1	5.8	not reported	not reported	4.3	4.3	4.3	6.6	7.4	6	6.1	4.2	4.7	4.7	4.7	5.1	5.1	4.9	5.06
	Bulk density (g/cm-3)			0.4	0.4	0.41	0.733333	0.733333	0.53	0.71	0.57	0.81	0.4	0.4	0.4	0.2	0.2	0.34	0.31	not reported	not reported	0.21	0.21	0.21	0.29	0.41	0.3	0.34	0.26	0.54						0.54
	Degree of decomposition (von Post scale)*			H10	H10	unclear			not reported	not reported	not reported	not reported	H9	H9				H9	H9		unclear	H3	H3	H3	not reported	unclear			not reported	not reported						unclear
	Peat depth (m)	2.5	2.5	0.3	0.3	0,5-2							0.87	0.87	1.23	1.02	1.02	>2	1.2	1.5	not reported	0.9	0.9	0.9	1	2	80	25	0.33	0.75	0.9	0.9	1.1	1.1	1.2	3.6
	Drainage/ water table depth (m)	5.6	5.6	0.5	0.5	0-1	-0.44	-0.25	0.485	0.685	0.475	0.675	0.4	0.4	0.42	0.61	0.61	0.76	0.46	not reported	not reported	ditch 2m, tile 1m	ditch 2m, tile 1m	ditch 2m, tile 1m	0.65	1	14.3	17.4	not reported	not reported	0.4	0.4	0.7	0.7	0.6	0.33
	Fertiliser type*	unclear	unclear	mineral+organic	mineral+organic	none	mineral	mineral	organic	organic	organic	organic	none	none	none	none	none	mineral	none		none	none	none	none	mineral	mineral+organic	organic	none	mineral+organic	mineral+organic	none	none	none	none	none	mineral+organic
	Mineral fertiliser nutrients (N, P, K if reported)*			not reported	not reported	no mineral fertiliser	N	N	no mineral fertiliser	no mineral fertiliser	no mineral fertiliser	no mineral fertiliser						N			no mineral fertiliser	No mineral fertiliser	No mineral fertiliser	No mineral fertiliser	NPK	PK	no mineral fertiliser	no mineral fertiliser	N	N	No mineral fertiliser	No mineral fertiliser	No mineral fertiliser	No mineral fertiliser	No mineral fertiliser	N
	Amount of mineral N (kg/ha/year)					0	160	206.667	133	133	107	107	0	0	0	0	0	96	0		0	0	0	0	53	0		0	100	100	0	0	0	0	0	73.1
	Soil amendment					none			cattle slurry	cattle slurry	biogas digestate	biogas digestate									none	none	none	none		silage effluent and urine	liquid manure	none	Farmyard manure	Farmyard manure, mineral soil	none	none	none	none	none	cattle slurry
	amount (average per year)					--															--	--	--	--		100	4.5		10000	10000	--	--	--	--	--	25
	unit					--															--	--	--	--		kg N/ha	L/m2		kg/ha	kg/ha	--	--	--	--	--	m3/ha
	Crop residue*	unclear	unclear	yes	yes	yes, cut	unclear	unclear	unclear	unclear	unclear	unclear	no	no	no	no	no				yes, cut	no	no	no		no			no	no	no	no	no	no	no	yes, cut
	Amount of harvests (average per year)			1	1
	Yield (average per year)
	Comparator (C)	root crops	cereals	cereals	cereals	cereals	cereals	cereals	cereals	cereals	cereals	cereals	cereals	cereals	cereals	root crops	grass	cereals/root crops	cereals/root crops	vegetables	not reported	cereals/root crops	cereals	cereals/root crops	cereals	cereals	cereals	cereals	cereals	cereals	cereals/grass	cereals/grass	cereals/root crops/grass	cereals/grass	cereals	cereals
	Same data as Intervention (I)*	no	no	no	no	no	yes	yes	no	no	no	no	no	no	no	no	no	no	no	no	no	no	no	no	yes	no	no	no	no	no	no	no	no	no	no	no
	Soil organic carbon (%)			31.7	31.7	29.1	19.7	19.7	16.9	9.6	16.1	9.4	33	30	20	47	45	41.2	34.3	not reported	31.66	34	32	33	36	22.6667	37.7	37.7	40	24	32.7	30	47.3	45.3	20.3	13.3
	Soil organic matter (%)					53.2			not reported	not reported	not reported	not reported								not reported	not reported	not reported	not reported	not reported	not reported	41.6667			64	40	not reported	not reported	not reported	not reported	not reported	74
	Soil total nitrogen (%)			1.93	1.93	1.5	1.43	1.43	1.40833	0.96	1.34167	0.94	1.13793	1.15385	1.17647	1.56667	1.60714	2.79	2.54	not reported	1.93	1.39	1.34	1.41	3.1	2.40283	2.69286	2.69286	9060	6480	1.11604	1.17188	1.56623	1.62366	1.19412	1.09016
	Soil C/N			16.4	16.4	19.4	13.5	13.5	12	10	12	10	29	26	17	30	28	14.8	13.5	not reported	16.4	25	24	24	11.6129	9.43333	14	14	31	31	29.3	25.6	30.2	27.9	17	12.2
	Soil moisture	66.3	68.7333	not reported	not reported				not reported	not reported	not reported	not reported								not reported	not reported	25-100	25-100	25-100	not reported	48.6667			not reported	not reported						79
	Soil pH			5.7	5.7	5.6	5.8	5.78	5.61	5.24	5.61	5.24	4.9	5.8	5	4.5	4.9	4	5.6	not reported	not reported	4	4.8	4	6.6	7.2	5.8	5.8	5.2	4.8	4.9	5.8	4.5	4.9	5	5.31
	Bulk density (g/cm-3)			0.53	0.53	0.49	0.733333	0.733333	0.63	0.72	0.67	0.83	0.4	0.4	0.4	0.4	0.2	0.42	0.37	not reported	not reported	0.28	0.27	0.29	0.29	0.39	0.35	0.35	0.38	0.45						0.67
	Degree of decomposition (von Post scale)*			H10	H10				not reported	not reported	not reported	not reported						H10	H10		unclear	H8	H9	H7	not reported	unclear			not reported	not reported						unclear
	Peat depth (m)	2.5	2.5	0.15	0.15	0,5-2							0.72	0.78	2.2	0.77	0.86	1.3	0.75	1	not reported	0.5	0.5	0.5	1	0.9	80	80	0.3	0.7	0.8	0.8	0.8	0.8	2	2.8
	Drainage/ water table depth (m)	5.6	5.6	0.5	0.5	0-1	-0.44	-0.25	0.47	0.615	0.47	0.615	1.11	0.43	0.48	0.7	0.7	0.71	0.88	not reported	not reported	ditch 2m, tile 1m	ditch 2m, tile 1m	ditch 2m, tile 1m	0.65	1	45.2	45.2	not reported	not reported	1.1	0.4	0.8	0.8	0.6	0.394
	Fertiliser type*	unclear	unclear	not reported	not reported	organic	mineral	mineral	none	none	none	none	none	none	none	none	none	none	mineral		unclear	mineral	mineral+organic	mineral	mineral	none	mineral	mineral	mineral	mineral	organic	organic	mineral+organic	mineral+organic	mineral+organic	mineral+organic
	Mineral fertiliser nutrients (N, P, K if reported)*	0		N	N	no mineral fertiliser	NPK	NPK	--	--	--	--							N			NPK	NPK	NPK	NPK	no mineral fertiliser	NP	NP	N	N	no mineral fertiliser	no mineral fertiliser	N	N	NPK	NP
	Amount of mineral N (kg/ha/year)			0	0	0	182.5	123.333	0	0	0	0	0	0	0	0	0	0	275		unclear	109.5	74	123.5	118	0	unclear	unclear	100	100			86.75	95.5	unclear	65.3
	Crop residue*	unclear	unclear	yes	yes	unclear	unclear	unclear					unclear	unclear	unclear	unclear	unclear				yes	no	no	no		unclear			no	no						unclear
	Tillage			yes	yes	yes	rotovating, ploughing to 25cm	rotovating, ploughing to 25cm	plowing	plowing	plowing	plowing	yes	yes	yes	yes	yes				Yes	ploughing	ploughing	ploughing	ploughing	Yes	Yes	Yes	yes	yes						Yes
	Tillage intensity*	unclear	unclear	intermediate	intermediate	unclear	high	high	high	high	high	high	unclear	unclear	unclear	unclear	unclear	unclear	unclear		intermediate	high	high	high	high	unclear	intermediate	intermediate	not reported	not reported						unclear
	Soil amendment			manure	manure	pig manure			none	none	none	none	none	none	none	none	none				not reported	no	cattle slurry	no	none	None			no	mineral soil	cattle slurry	cattle slurry	slurry	slurry	cattle slurry	cattle slurry
	amount (average per year)			not reported	not reported	21.6			--	--	--	--									not reported	--	25	--	--	--			--	not reported	17.5	unclear	unclear	unclear	unclear	26.5
	unit			--	--	m3/ha			--	--	--	--									--	--	Mg/ha	--	--	--			--	not reported	t	--	--	--	--	m3/ha
	crop rotation	pt	r	sc	sc	m	m	m	m-o+v	m-o+v	o+fb-m	o+fb-m	sba/g	g/b	b	pt	g	pt-r-g	pt-f-m	cy	w	o-pt	o-sba	pt-sba	sba	b	m	m	b	b	g-g-sba-g	sba-g-g-sba	g-ce-pt-pt	ce-g-g-g	b	m-b-w
	Yield (average per year)
	Studied GHGs (Outcome)	CO2	CO2	CO2	CO2,N2O,CH4	CO2, CH4, N2O	N2O	CO2,N2O	CO2,N2O,CH4	CO2,N2O,CH4	CO2,N2O,CH4	CO2,N2O,CH4	CO2	CO2	CO2	CO2	CO2	N2O,CH4	N2O,CH4	CO2, CH4	CO2, CH4	CO2,N2O,CH4	CO2,N2O,CH4	CO2,N2O,CH4	CO2,N2O,CH4	CH4, N2O	CO2, CH4, N2O	CO2, CH4, N2O	CO2,N2O,CH4	CO2,N2O,CH4	CO2,N2O,CH4	CO2,N2O,CH4	CO2,N2O,CH4	CO2,N2O,CH4	CO2,N2O,CH4	CO2, CH4, N2O
	Response variable	Reco	Reco	annual flux, seasonal flux, Reco	annual flux, seasonal flux, Reco	annual flux, Reco, NEE, NECB	daily flux, flux over 23-day period		annual flux, NEE, GWP	annual flux, NEE, GWP	annual flux, NEE, GWP	annual flux, NEE, GWP	NEE, ER, GPP, NECB	NEE, ER, GPP, NECB	NEE, ER, GPP, NECB	NEE, ER, GPP, NECB	NEE, ER, GPP, NECB			daily flux	cumulative multi-annual flux	respiration, annual gasflux, GWP	respiration, annual gasflux, GWP	respiration, annual gasflux, GWP	annual flux, NEE, GWP	cumulative flux	Reco, NEE, NECB	Reco, NEE, NECB	annual flux, winter flux	annual flux, winter flux	annual gasflux, Reco	annual gasflux, Reco	annual gasflux, Reco	annual gasflux, Reco	annual gasflux, Reco	annual flux, NEE, NECB, Reco, GPP, GWP
Study info	Experimental design*	CI	CI	CI	CI	CI	CI	CI	CI	CI	CI	CI	CI	CI	CI	CI	CI	CI	CI	CI	CI	CI	CI	CI	CI	CI	CI	CI	CI	CI	CI	CI	CI	CI	CI	CI
	Number of spatial replicates	4		1	1	1	4	4	1	1	1	1	1	1	1	1	1	4	4	1	1	1	1	1	3	1	3	3	3	3	3	3	3	3	3	8
	Number of sampling points per replicate	1		not reported	6	3	4	4	3	3	3	3	6	6	6	6	6	1	1	6(I)/9(C)	1	3	3	3	1	12	1	1	1	1	1	1	1	1	1	1
	Type of replicate*				temporal	pseudo	true	true	pseudo	pseudo	pseudo	pseudo	pseudo	pseudo	pseudo	pseudo	pseudo	true	true	pseudo	temporal	pseudo	pseudo	pseudo	true	pseudo	true	true	true	true	true	true	true	true	true	true
	Start of intervention	unclear	unclear	1992	1992	unclear	at least 15 years ago	at least 15 years ago	unclear	unclear	unclear	unclear						unclear	unclear	1969	1987	unclear, but possibly in the 1920s	unclear, but possibly in the 1920s	unclear, but possibly in the 1920s	unclear	1920	unclear	unclear	unclear	unclear
	Start of measurements	1975	1975	2013	2012	2008	2014	2013	2010	2010	2010	2010	2008	2008	2008	2008	2008	1993	1993	1991	2012	2014	2014	2014	2010	1996	2013	2013	1999	1999	2008	2008	2008	2008	2008	2011
	End of measurements	1977	1977	2015	2016	2011	2014	2015	2011	2011	2011	2011	2009	2009	2009	2009	2009	1994	1994	1991	2016	2015	2015	2015	2011	1997	2016	2016	2001	2001	2009	2009	2009	2009	2009	2014
	Years of measurements	3	3	3	4	4	1	2	2	2	2	2	2	2	2	2	2	1	1	1	5	1	1	1	1	1	3	3	2	2	1	1	1	1	1	3
Measurements	Measurement technique*	absorption method after V.I. Shtatnov	absorption method after V.I. Shtatnov	dark chambers	dark chambers	light+dark chambers	dark chambers	dark chambers	dark chambers	dark chambers	dark chambers	dark chambers	light chambers	light chambers	light chambers	light chambers	light chambers	dark chambers	dark chambers	dark chambers	Eddy covariance towers	dark chambers	dark chambers	dark chambers	dark chambers	unclear	dark chambers	dark chambers	light+dark chambers	light+dark chambers	dark chambers	dark chambers	dark chambers	dark chambers	dark chambers	dark chambers
	Chamber position			dynamic	dynamic	static but removed during tillage and fert.							only removed during field operations	only removed during field operations	only removed during field operations	only removed during field operations	only removed during field operations	permanent PVC collars, only removed during tillage	permanent PVC collars, only removed during tillage	static	--					static	only removed during field operations	only removed during field operations			static	static	static	static	static	only removed during field operations
	Chamber size/footprint (m2)	0.0176715	0.0176715	0.0415265	0.07	0.6084	0.0176715	0.3072	0.5625	0.5625	0.5625	0.5625	0.36	0.36	0.36	0.36	0.36	0.070686	0.070686	0.053	--	0.3025	0.3025	0.3025	0.303	0.2	0.6084	0.6084	0.3364	0.3364	0.3025	0.3025	0.3025	0.3025	0.3025	0.2826
	Study length each year (weeks, average)	12	12	not reported	not reported	52	6		52	52	52	52	52	52	52	52	52			28	52	52	52	52	52	52					52	52	52	52	52	52
	Measurement frequency	fortnightly	fortnightly	hourly	not reported	CO2 4w intervals; CH4,N2O 2w intervals	weekly	weekly	26	26	26	26	3-weekly	3-weekly	3-weekly	3-weekly	3-weekly	weekly	weekly	weekly, 2-3w intervals	continuously	weekly/fortnightly	weekly/fortnightly	weekly/fortnightly	22	1-2 w intervals	fortnightly	fortnightly			3-week intervals	3-week intervals	3-week intervals	3-week intervals	3-week intervals	weekly
	Season*	spring, summer, autumn	spring, summer, autumn	spring, summer, autumn	spring, summer, autumn	all year	spring, summer	all year	all year	all year	all year	all year	all year	all year	all year	all year	all year	all year	all year	summer, autumn	all year	all year	all year	all year	all year	all year	all year	all year	all year+winter	all year+winter	all year	all year	all year	all year	all year	all year
	State of vegetation on sampling spot*	vegetation on-site	vegetation on-site	cut vegetation	cut vegetation	vegetation on-site	unclear	between plants					vegetation on-site	vegetation on-site	vegetation on-site	vegetation on-site	vegetation on-site	unclear	unclear	between plants	vegetation on-site					vegetation on-site	vegetation on-site	vegetation on-site								vegetation on-site
	Comment on sampling strategy
Geographics	Country / State	Belarus	Belarus	Sweden	Sweden	Germany	Germany	Germany	Germany	Germany	Germany	Germany	Denmark	Denmark	Denmark	Denmark	Denmark	Germany	Germany	Canada	Sweden	Denmark	Denmark	Denmark	Denmark	Sweden	Germany	Germany	Finland	Finland	Denmark	Denmark	Denmark	Denmark	Denmark	Germany
	Location	Ivatsevichi	Ivatsevichi	Uppsala	Uppsala	Dümmer peatland	Ilhausen	Ilhausen	Freisinger Moos	Freisinger Moos	Freisinger Moos	Freisinger Moos	Store Vildmose	Store Vildmose	Skjern	Morke	Morke	Donaumoos Königsmoos	Donaumoos Rohrenfels	Clotilde, Montreal	Harbo	Store Vildmose	Store Vildmose	Store Vildmose	Nørre Å	Falköping	Wilhelmsdorf	Wilhelmsdorf	Kannus	Kannus	Morke	Morke	Store Vildmose	Store Vildmose	Skjern	Schleswig-Holstein
	Latitude	52°42' N	52°42' N	60.08	60.08	52.2997	53°15'N	53°15'N	48°21'N	48°21'N	48°21'N	48°21'N	56°23'N	56°23'N	56°23'N	56°23'N	56°23'N	48°40'N	48°41'N	45.1628	60.0833	57.23°N	57.23°N	57.23°N	56°44'N	58.3333	N 47,883515	N 47,882810	65°55'N	65°55'N	56.38°N	56.38°N	57.23°N	57.23°N	55.94°N	57°21'N
	Longitude	25°20' E	25°20' E	17.23	17.23	8.2	7°50'E	7°50'E	11°41'E	11°41'E	11°41'E	11°41'E	10°24'E	10°24'E	10°24'E	10°24'E	10°24'E	11°12'E	11°09'E	-73.6772	17.2167	9.84°E	9.84°E	9.84°E	9°68'E	13.5	E 9,419088	E 9,419008	23°51'E	23°51'E	10.40°E	10.40°E	9.84°E	9.84°E	8.45°E	9°24'E
	Climate zone*	Dfb	Dfb	Dfb	Dfb	Cfb	Cfb	Cfb	Cfb	Cfb	Cfb	Cfb	Cfb	Cfb	Cfb	Cfb	Cfb	Cfb	Cfb	Dfb	Cfb	Cfb	Cfb	Cfb	Cfb	Cfb	Cfb	Cfb	Dfc	Dfc	Cfb	Cfb	Cfb	Cfb	Cfb	Cfb
Data (study results)	Data location	Table 1 and 2	Table 1 and 2	Table 7, Figure 6	Table 2-6	Table 3	Fig 2, Table 1	Fig 3, Table 3b, Fig 6	Table 4, Tble 7	Table 4, Tble 7	Table 4, Tble 7	Table 4, Tble 7	Table 2	Table 2	Table 2	Table 2	Table 2	fig 4+5	fig2+3	Fg. 1,Fig. 2, Table 2	Text section 4.1	Table 3	Table 3	Table 3	Table 3	Table 2	Table 8	Table 8	Figure 1, Table 3, Figure 2	Figure 1, Table 3, Figure 3	Table 5	Table 5	Table 5	Table 5	Table 5	Table 2, Figure 6, Table 4, Figure 7
	Additional notes					Eutric Histosols														Sites 6 and 7 are fields 1 and 3 in Figure 1 of Parent, L. E., J. A. Millette, and G. R. Mehuys, Subsidence and erosion of a Histosol, Soil Sci. Soc. Am. J., 46, 404-408, 1982. Check for info on soils.	CH4 not measured continuously on cultivated site.				Is ploughing practiced also on the grassland?	Not reported whether chambers are dark or light. Check Weslien 1998.			Grass fertilized with farmyard manure, 10000 kg/ha	Grass fertilized with farmyard manure, 10000 kg/ha	AR	RG	AR	RG	AR
						Lolium perenne, Festuca pratensis, Poa trivialis, Agrostis stolonifera, Rumex acetosa																				Extract results for 1996-1997			unclear if grass was grown for at leat 3 years with no tillage.	unclear if grass was grown for at leat 3 years with no tillage.
URL	Link	https://eurekamag.com/research/000/861/000861009.php	https://eurekamag.com/research/000/861/000861009.php	https://doi.org/10.3389/fenvs.2021.630721	https://doi.org/10.3389/fenvs.2021.630721	https://doi.org/10.1002/jpln.201300396	https://doi.org/10.1016/j.soilbio.2016.06.028	https://doi.org/10.1016/j.agee.2017.06.013	https://bg.copernicus.org/articles/12/5161/2015/bg-12-5161-2015.pdf	https://bg.copernicus.org/articles/12/5161/2015/bg-12-5161-2015.pdf	https://bg.copernicus.org/articles/12/5161/2015/bg-12-5161-2015.pdf	https://bg.copernicus.org/articles/12/5161/2015/bg-12-5161-2015.pdf	https://www.sciencedirect.com/science/article/abs/pii/S0167880912003258	https://www.sciencedirect.com/science/article/abs/pii/S0167880912003258	https://www.sciencedirect.com/science/article/abs/pii/S0167880912003258	https://www.sciencedirect.com/science/article/abs/pii/S0167880912003258	https://www.sciencedirect.com/science/article/abs/pii/S0167880912003258	https://bsssjournals.onlinelibrary.wiley.com/doi/10.1046/j.1365-2389.1998.00156.x	https://bsssjournals.onlinelibrary.wiley.com/doi/10.1046/j.1365-2389.1998.00156.x	https://doi.org/10.1029/93GB00469	https://doi.org/10.1016/j.agrformet.2017.05.002	https://www.sciencedirect.com/science/article/pii/S0168192318301047?via%3Dihub	https://bg.copernicus.org/articles/9/403/2012/bg-9-403-2012.pdf		https://link.springer.com/article/10.1007/s10661-014-4259-7	https//:10.1111/j.1365-2389.2009.01124.x	https://oparu.uni-ulm.de/server/api/core/bitstreams/552d34b0-3a71-48f0-87a6-0766aa444466/content	https://oparu.uni-ulm.de/server/api/core/bitstreams/552d34b0-3a71-48f0-87a6-0766aa444466/content	https://doi.org/10.1016/j.soilbio.2004.05.003	https://doi.org/10.1016/j.soilbio.2004.05.004	https://bg.copernicus.org/articles/9/403/2012/bg-9-403-2012.pdf	https://bg.copernicus.org/articles/9/403/2012/bg-9-403-2012.pdf	https://bg.copernicus.org/articles/9/403/2012/bg-9-403-2012.pdf	https://bg.copernicus.org/articles/9/403/2012/bg-9-403-2012.pdf	https://bg.copernicus.org/articles/9/403/2012/bg-9-403-2012.pdf	https//:10.5194/bg-13-5221-2016
Internal validity assessment	Confounding bias	Low	Low	Low	Low	Low	Low	Low	Low	Low	Low	Low	Low	Low	Low	Low	Low	Unclear	Unclear	Low	Low	Low	Low	Low	Low	Medium	Low	Low	Low	Low	Low	Low	Low	Low	Low	Low
	Selection bias	Low	Low	Low	Low	Low	Low	Low	Low	Low	Low	Low	Low	Low	Low	Low	Low	Medium	Medium	Low	Low	Low	Low	Low	Low	Unclear	Low	Low	Low	Low	Low	Low	Low	Low	Low	Low
	Performance bias	Low	Low	Low	Low	Low	Low	Low	Low	Low	Low	Low	Low	Low	Low	Low	Low	Low	Low	Low	Low	Low	Low	Low	Low	Low	Low	Low	Low	Low	Low	Low	Low	Low	Low	Low
	Detection bias	Low	Low	Low	Low	Low	Low	Low	Low	Low	Low	Low	Low	Low	Low	Low	Low	Low	Low	Low	Low	Low	Low	Low	Low	Medium	Low	Low	Low	Low	Low	Low	Low	Low	Low	Low
	Outcome assessment	Unclear	Unclear	Low	Low	Low	Low	Low	Low	Low	Low	Low	Low	Low	Low	Low	Low	Low	Low	Low	Low	Low	Low	Low	Low	Low	Low	Low	Low	Low	Low	Low	Low	Low	Low	Low
	Overall bias	unclear	unclear	low	low	low	low	low	low	low	low	low	low	low	low	low	low	unclear	unclear	low	low	low	low	low	low	unclear	low	low	low	low	low	low	low	low	low	low
Meta-analysis	Used in meta-analysis	no (seasonal data only)	no (seasonal data only)	no (seasonal data only)	yes	yes	no (seasonal data only)	yes	yes	yes	yes	yes	yes	yes	yes	yes	no (seasonal data only)	yes	yes	no (seasonal data only)	yes	yes	yes	yes	yes	yes	yes	yes	yes	yes	yes	yes	yes	yes	yes	yes
	* Multiple-choice question (see drop-down values)

## Sheet: data
short.title	Study.ID	comparison.ID	Time	n.years	season	timepoint	outcome	CO2.response	mean_int	sd_int	n_int	mean_comp	sd_comp	n_comp	D	se	n	ES.ID	rep.timepoint	article.id	title	link	study	soil	origin	drainage.age.(years)	INTERVENTION	SOC_int	SOM_int	soil.total.N_int	soil.C.N_int	soil.moisture_int	soil.ph_int	bulk.density_int	decomposition_int	peat.depth_int	drainage.depth_int	fertiliser.type_int	mineral.fertiliser.nutrients_int	N.amount_int	soil.amendment_int	amount_int	unit_int	crop.residue_int	amount.harvest	yield_int	COMPARATOR	same.soil.data.as.intervention	SOC_comp
Belkovskiy 1982	Belkovskiy 1982_IRES	Belkovskiy 1982_IRES_r		3	growing season	integrated	CO2	Reco	12.6436	2.55529	3	12.9356	2.30255	3	-0.292	1.98589	6	2	one only	80083319	Dynamics of CO2 liberation from peat soil under various uses	https://eurekamag.com/research/000/861/000861009.php	IRES	peat	bog	unclear	perennial grass					69.2333				2.5	5.6	unclear						unclear			cereals	no
Belkovskiy 1982	Belkovskiy 1982_IRES	Belkovskiy 1982_IRES_pt		3	growing season	integrated	CO2	Reco	12.6436	2.55529	3	9.3148	0.476238	3	3.3288	1.5007	6	1	one only	80083319	Dynamics of CO2 liberation from peat soil under various uses	https://eurekamag.com/research/000/861/000861009.php	IRES	peat	bog	unclear	perennial grass					69.2333				2.5	5.6	unclear						unclear			root crops	no
Berglund 2021	Berglund 2021_manual	Berglund 2021_manual_sc		4	whole year	integrated	CH4		-2.7156	2.0369	3	-0.2044	0.289065	3	-2.5112	1.18779	6	119	one only	78262398	Emissions of CO2, N2O and CH4 From Cultivated and Set Aside Drained Peatland in Central Sweden	https://doi.org/10.3389/fenvs.2021.630721	manual	peat	fen	>100	set-aside permanent grassland	33.6		2.03	16.5		5.6	0.4	H10	0.3	0.5	mineral+organic	not reported					yes	1		cereals	no	31.7
Berglund 2021	Berglund 2021_auto	Berglund 2021_auto_sc		3	growing season	integrated	CO2	Reco	130.641	38.8921	3	64.2108	26.0231	3	66.43	27.0172	6	3	one only	78262398	Emissions of CO2, N2O and CH4 From Cultivated and Set Aside Drained Peatland in Central Sweden	https://doi.org/10.3389/fenvs.2021.630721	auto	peat	fen	>100	set-aside permanent grassland	33.6		2.03	16.5		5.6	0.4	H10	0.3	0.5	mineral+organic	not reported					yes	1		cereals	no	31.7
Berglund 2021	Berglund 2021_manual	Berglund 2021_manual_sc		4	whole year	integrated	CO2	Reco	76.2412	29.7302	3	43.2306	13.9461	4	33.0106	16.5624	7	4	one only	78262398	Emissions of CO2, N2O and CH4 From Cultivated and Set Aside Drained Peatland in Central Sweden	https://doi.org/10.3389/fenvs.2021.630721	manual	peat	fen	>100	set-aside permanent grassland	33.6		2.03	16.5		5.6	0.4	H10	0.3	0.5	mineral+organic	not reported					yes	1		cereals	no	31.7
Berglund 2021	Berglund 2021_manual	Berglund 2021_manual_sc		4	whole year	integrated	N2O		-0.0584	0.573689	3	1.9272	2.54191	3	-1.9856	1.50448	6	84	one only	78262398	Emissions of CO2, N2O and CH4 From Cultivated and Set Aside Drained Peatland in Central Sweden	https://doi.org/10.3389/fenvs.2021.630721	manual	peat	fen	>100	set-aside permanent grassland	33.6		2.03	16.5		5.6	0.4	H10	0.3	0.5	mineral+organic	not reported					yes	1		cereals	no	31.7
Beyer 2015	Beyer 2015_Dummer	Beyer 2015_Dummer_m	2011	1	whole year	last	CO2	Reco	89.3664	6.09248	3	53.0556	3.87126	3	36.3108	4.16753	6	10	last of integrated	80079361	Multiyear greenhouse gas flux measurements on a temperate fen soil used for cropland or grassland	https://doi.org/10.1002/jpln.201300396	Dummer	Peat	fen	unclear	low intensity grassland	30.9	58.1	1.7	18.1765		5.4	0.41	unclear			none	no mineral fertiliser	0	none		--	yes, cut			cereals	no	29.1
Beyer 2015	Beyer 2015_Dummer	Beyer 2015_Dummer_m	2011	1	whole year	last	CO2	NECB	17.3676	8.94833	3	15.499	10.0272	3	1.86867	7.75924	6	6	last of integrated	80079361	Multiyear greenhouse gas flux measurements on a temperate fen soil used for cropland or grassland	https://doi.org/10.1002/jpln.201300396	Dummer	Peat	fen	unclear	low intensity grassland	30.9	58.1	1.7	18.1765		5.4	0.41	unclear			none	no mineral fertiliser	0	none		--	yes, cut			cereals	no	29.1
Beyer 2015	Beyer 2015_Dummer	Beyer 2015_Dummer_m		3	whole year	integrated	CO2	NECB	19.1264	8.63101	3	5.09304	6.02902	3	14.0333	6.07847	6	5	integrated	80079361	Multiyear greenhouse gas flux measurements on a temperate fen soil used for cropland or grassland	https://doi.org/10.1002/jpln.201300396	Dummer	Peat	fen	unclear	low intensity grassland	30.9	58.1	1.7	18.1765		5.4	0.41	unclear			none	no mineral fertiliser	0	none		--	yes, cut			cereals	no	29.1
Beyer 2015	Beyer 2015_Dummer	Beyer 2015_Dummer_m	2011	1	whole year	last	N2O		0	0.353761	3	2.02673	1.27898	3	-2.02673	0.766146	6	86	last of integrated	80079361	Multiyear greenhouse gas flux measurements on a temperate fen soil used for cropland or grassland	https://doi.org/10.1002/jpln.201300396	Dummer	Peat	fen	unclear	low intensity grassland	30.9	58.1	1.7	18.1765		5.4	0.41	unclear			none	no mineral fertiliser	0	none		--	yes, cut			cereals	no	29.1
Beyer 2015	Beyer 2015_Dummer	Beyer 2015_Dummer_m		3	whole year	integrated	N2O		0.87982	1.00686	3	2.27811	1.68717	3	-1.39829	1.13436	6	85	integrated	80079361	Multiyear greenhouse gas flux measurements on a temperate fen soil used for cropland or grassland	https://doi.org/10.1002/jpln.201300396	Dummer	Peat	fen	unclear	low intensity grassland	30.9	58.1	1.7	18.1765		5.4	0.41	unclear			none	no mineral fertiliser	0	none		--	yes, cut			cereals	no	29.1
Beyer 2015	Beyer 2015_Dummer	Beyer 2015_Dummer_m		3	whole year	integrated	CO2	NEE	11.3952	5.14053	3	-2.23508	6.60019	3	13.6303	4.83003	6	7	integrated	80079361	Multiyear greenhouse gas flux measurements on a temperate fen soil used for cropland or grassland	https://doi.org/10.1002/jpln.201300396	Dummer	Peat	fen	unclear	low intensity grassland	30.9	58.1	1.7	18.1765		5.4	0.41	unclear			none	no mineral fertiliser	0	none		--	yes, cut			cereals	no	29.1
Beyer 2015	Beyer 2015_Dummer	Beyer 2015_Dummer_m	2011	1	whole year	last	CO2	NEE	8.97694	8.50409	3	9.23343	9.90028	3	-0.256484	7.53514	6	8	last of integrated	80079361	Multiyear greenhouse gas flux measurements on a temperate fen soil used for cropland or grassland	https://doi.org/10.1002/jpln.201300396	Dummer	Peat	fen	unclear	low intensity grassland	30.9	58.1	1.7	18.1765		5.4	0.41	unclear			none	no mineral fertiliser	0	none		--	yes, cut			cereals	no	29.1
Beyer 2015	Beyer 2015_Dummer	Beyer 2015_Dummer_m	2011	1	whole year	last	CH4		-1.82248	1.33341	3	22.9382	7.89159	3	-24.7607	4.62079	6	121	last of integrated	80079361	Multiyear greenhouse gas flux measurements on a temperate fen soil used for cropland or grassland	https://doi.org/10.1002/jpln.201300396	Dummer	Peat	fen	unclear	low intensity grassland	30.9	58.1	1.7	18.1765		5.4	0.41	unclear			none	no mineral fertiliser	0	none		--	yes, cut			cereals	no	29.1
Beyer 2015	Beyer 2015_Dummer	Beyer 2015_Dummer_m		3	whole year	integrated	CH4		-1.44542	1.41504	3	10.2279	3.45597	3	-11.6733	2.15608	6	120	integrated	80079361	Multiyear greenhouse gas flux measurements on a temperate fen soil used for cropland or grassland	https://doi.org/10.1002/jpln.201300396	Dummer	Peat	fen	unclear	low intensity grassland	30.9	58.1	1.7	18.1765		5.4	0.41	unclear			none	no mineral fertiliser	0	none		--	yes, cut			cereals	no	29.1
Beyer 2015	Beyer 2015_Dummer	Beyer 2015_Dummer_m		3	whole year	integrated	CO2	Reco	78.0811	3.93473	3	48.9518	38.6492	3	29.1293	22.4295	6	9	integrated	80079361	Multiyear greenhouse gas flux measurements on a temperate fen soil used for cropland or grassland	https://doi.org/10.1002/jpln.201300396	Dummer	Peat	fen	unclear	low intensity grassland	30.9	58.1	1.7	18.1765		5.4	0.41	unclear			none	no mineral fertiliser	0	none		--	yes, cut			cereals	no	29.1
Buchen 2016	Buchen 2016_Ilhausen	Buchen 2016_Ilhausen_m	2014	0	summer	first	N2O		50.3642	38.8952	3	47.123	23.1875	4	3.24126	23.2632	7	87	first	80079482	Fluxes of N 2 and N 2 O and contributing processes in summer after grassland renewal and grassland conversion to maize cropping on a Plaggic Anthrosol and a Histic Gleysol	https://doi.org/10.1016/j.soilbio.2016.06.028	Ilhausen		unclear	unclear	grassland	19.7		1.43	13.5		5.8	0.733333			-0.44	mineral	N	160				unclear			cereals	yes	19.7
Buchen 2016	Buchen 2016_Ilhausen	Buchen 2016_Ilhausen_m	2014	0	summer	last	N2O		41.0541	30.1063	4	52.1322	40.5328	4	-11.0781	25.2453	8	88	last	80079482	Fluxes of N 2 and N 2 O and contributing processes in summer after grassland renewal and grassland conversion to maize cropping on a Plaggic Anthrosol and a Histic Gleysol	https://doi.org/10.1016/j.soilbio.2016.06.028	Ilhausen		unclear	unclear	grassland	19.7		1.43	13.5		5.8	0.733333			-0.44	mineral	N	160				unclear			cereals	yes	19.7
Buchen 2017	Buchen 2017_Ilhausen	Buchen 2017_Ilhausen_m		1	whole year	last	N2O		6.48867	2.96939	4	5.13752	1.88533	4	1.35115	1.75868	8	89	last	80079484	Soil mineral N dynamics and N2 O emissions following grassland renewal	https://doi.org/10.1016/j.agee.2017.06.013	Ilhausen		unclear	unclear	grassland	19.7		1.43	13.5		5.78	0.733333			-0.25	mineral	N	206.667				unclear			cereals	yes	19.7
Buchen 2017	Buchen 2017_Ilhausen	Buchen 2017_Ilhausen_m		0	growing season	last	N2O		16.0367	13.9363	4	13.1361	5.7012	4	2.90061	7.52867	8	91	last	80079484	Soil mineral N dynamics and N2 O emissions following grassland renewal	https://doi.org/10.1016/j.agee.2017.06.013	Ilhausen		unclear	unclear	grassland	19.7		1.43	13.5		5.78	0.733333			-0.25	mineral	N	206.667				unclear			cereals	yes	19.7
Buchen 2017	Buchen 2017_Ilhausen	Buchen 2017_Ilhausen_m		0	growing season	first	N2O		24.9521	14.1998	4	14.9166	6.31482	4	10.0354	7.77032	8	90	first	80079484	Soil mineral N dynamics and N2 O emissions following grassland renewal	https://doi.org/10.1016/j.agee.2017.06.013	Ilhausen		unclear	unclear	grassland	19.7		1.43	13.5		5.78	0.733333			-0.25	mineral	N	206.667				unclear			cereals	yes	19.7
Eickenscheidt 2015	Eickenscheidt 2015_2C high	Eickenscheidt 2015_2C high_o+fb-m	2010	1	whole year	first	CO2	Reco	129.011	38.1428	3	106.514	17.6608	3	22.4973	24.2678	6	25	first	80079937	The greenhouse gas balance of a drained fen peatland is mainly controlled by land-use rather than soil organic carbon content.	https://bg.copernicus.org/articles/12/5161/2015/bg-12-5161-2015.pdf	2C high	sapric histosol	fen	51-100	intensive grassland	16.4		1.49091	11		4.24	0.57	not reported		0.475	organic	no mineral fertiliser	107	biogas digestate			unclear			cereals	no	16.1
Eickenscheidt 2015	Eickenscheidt 2015_2C high	Eickenscheidt 2015_2C high_o+fb-m	2011	1	whole year	last	CO2	Reco	158.141	20.592	3	92.9938	12.0548	3	65.147	13.7762	6	26	last	80079937	The greenhouse gas balance of a drained fen peatland is mainly controlled by land-use rather than soil organic carbon content.	https://bg.copernicus.org/articles/12/5161/2015/bg-12-5161-2015.pdf	2C high	sapric histosol	fen	51-100	intensive grassland	16.4		1.49091	11		4.24	0.57	not reported		0.475	organic	no mineral fertiliser	107	biogas digestate			unclear			cereals	no	16.1
Eickenscheidt 2015	Eickenscheidt 2015_2C med	Eickenscheidt 2015_2C med_o+fb-m	2011	1	whole year	last	CO2	Reco	156.272	13.8868	3	86.2519	11.3219	3	70.0201	10.3445	6	32	last	80079937	The greenhouse gas balance of a drained fen peatland is mainly controlled by land-use rather than soil organic carbon content.	https://bg.copernicus.org/articles/12/5161/2015/bg-12-5161-2015.pdf	2C med	mollic gleysol	fen	51-100	intensive grassland	10.9		1.09	10		4.1	0.81	not reported		0.675	organic	no mineral fertiliser	107	biogas digestate			unclear			cereals	no	9.4
Eickenscheidt 2015	Eickenscheidt 2015_2C med	Eickenscheidt 2015_2C med_o+fb-m	2010	1	whole year	first	CO2	NEE	56.8662	24.4026	3	45.9839	23.7065	3	10.8823	19.6425	6	29	first	80079937	The greenhouse gas balance of a drained fen peatland is mainly controlled by land-use rather than soil organic carbon content.	https://bg.copernicus.org/articles/12/5161/2015/bg-12-5161-2015.pdf	2C med	mollic gleysol	fen	51-100	intensive grassland	10.9		1.09	10		4.1	0.81	not reported		0.675	organic	no mineral fertiliser	107	biogas digestate			unclear			cereals	no	9.4
Eickenscheidt 2015	Eickenscheidt 2015_1C high	Eickenscheidt 2015_1C high_m-o+v	2011	1	whole year	last	N2O		2.82799	0.314221	3	3.61355	0.785554	3	-0.785554	0.488477	6	92	last	80079937	The greenhouse gas balance of a drained fen peatland is mainly controlled by land-use rather than soil organic carbon content.	https://bg.copernicus.org/articles/12/5161/2015/bg-12-5161-2015.pdf	1C high	sapric histosol	fen	51-100	intensive grassland	17.2		1.56364	11		4.24	0.53	not reported		0.485	organic	no mineral fertiliser	133	cattle slurry			unclear			cereals	no	16.9
Eickenscheidt 2015	Eickenscheidt 2015_2C med	Eickenscheidt 2015_2C med_o+fb-m	2010	1	whole year	first	CO2	Reco	134.947	16.5982	3	99.0761	19.9325	3	35.8711	14.9756	6	31	first	80079937	The greenhouse gas balance of a drained fen peatland is mainly controlled by land-use rather than soil organic carbon content.	https://bg.copernicus.org/articles/12/5161/2015/bg-12-5161-2015.pdf	2C med	mollic gleysol	fen	51-100	intensive grassland	10.9		1.09	10		4.1	0.81	not reported		0.675	organic	no mineral fertiliser	107	biogas digestate			unclear			cereals	no	9.4
Eickenscheidt 2015	Eickenscheidt 2015_1C med	Eickenscheidt 2015_1C med_m-o+v	2010	1	whole year	first	CO2	Reco	144.877	24.5858	3	90.6122	9.96624	3	54.2647	15.3165	6	19	first	80079937	The greenhouse gas balance of a drained fen peatland is mainly controlled by land-use rather than soil organic carbon content.	https://bg.copernicus.org/articles/12/5161/2015/bg-12-5161-2015.pdf	1C med	mollic gleysol	fen	51-100	intensive grassland	10.5		1.05	10		4.1	0.71	not reported		0.685	organic	no mineral fertiliser	133	cattle slurry			unclear			cereals	no	9.6
Eickenscheidt 2015	Eickenscheidt 2015_1C med	Eickenscheidt 2015_1C med_m-o+v	2011	1	whole year	last	CO2	Reco	150.19	10.9922	3	109.629	8.42733	3	40.5611	7.99683	6	20	last	80079937	The greenhouse gas balance of a drained fen peatland is mainly controlled by land-use rather than soil organic carbon content.	https://bg.copernicus.org/articles/12/5161/2015/bg-12-5161-2015.pdf	1C med	mollic gleysol	fen	51-100	intensive grassland	10.5		1.05	10		4.1	0.71	not reported		0.685	organic	no mineral fertiliser	133	cattle slurry			unclear			cereals	no	9.6
Eickenscheidt 2015	Eickenscheidt 2015_1C med	Eickenscheidt 2015_1C med_m-o+v	2011	1	whole year	last	CO2	NEE	61.7394	18.1371	3	41.4039	13.044	3	20.3355	12.8983	6	18	last	80079937	The greenhouse gas balance of a drained fen peatland is mainly controlled by land-use rather than soil organic carbon content.	https://bg.copernicus.org/articles/12/5161/2015/bg-12-5161-2015.pdf	1C med	mollic gleysol	fen	51-100	intensive grassland	10.5		1.05	10		4.1	0.71	not reported		0.685	organic	no mineral fertiliser	133	cattle slurry			unclear			cereals	no	9.6
Eickenscheidt 2015	Eickenscheidt 2015_2C med	Eickenscheidt 2015_2C med_o+fb-m	2011	1	whole year	last	CH4		-1.72822	0.785554	3	-0.471332	0.785554	3	-1.25689	0.641402	6	125	last	80079937	The greenhouse gas balance of a drained fen peatland is mainly controlled by land-use rather than soil organic carbon content.	https://bg.copernicus.org/articles/12/5161/2015/bg-12-5161-2015.pdf	2C med	mollic gleysol	fen	51-100	intensive grassland	10.9		1.09	10		4.1	0.81	not reported		0.675	organic	no mineral fertiliser	107	biogas digestate			unclear			cereals	no	9.4
Eickenscheidt 2015	Eickenscheidt 2015_2C high	Eickenscheidt 2015_2C high_o+fb-m	2011	1	whole year	last	CO2	NEE	49.6113	27.114	3	12.8242	21.3248	3	36.7871	19.9158	6	24	last	80079937	The greenhouse gas balance of a drained fen peatland is mainly controlled by land-use rather than soil organic carbon content.	https://bg.copernicus.org/articles/12/5161/2015/bg-12-5161-2015.pdf	2C high	sapric histosol	fen	51-100	intensive grassland	16.4		1.49091	11		4.24	0.57	not reported		0.475	organic	no mineral fertiliser	107	biogas digestate			unclear			cereals	no	16.1
Eickenscheidt 2015	Eickenscheidt 2015_2C med	Eickenscheidt 2015_2C med_o+fb-m	2011	1	whole year	last	CO2	NEE	50.7472	20.3722	3	-0.219843	20.0058	3	50.967	16.4849	6	30	last	80079937	The greenhouse gas balance of a drained fen peatland is mainly controlled by land-use rather than soil organic carbon content.	https://bg.copernicus.org/articles/12/5161/2015/bg-12-5161-2015.pdf	2C med	mollic gleysol	fen	51-100	intensive grassland	10.9		1.09	10		4.1	0.81	not reported		0.675	organic	no mineral fertiliser	107	biogas digestate			unclear			cereals	no	9.4
Eickenscheidt 2015	Eickenscheidt 2015_1C high	Eickenscheidt 2015_1C high_m-o+v	2010	1	whole year	first	CO2	GPP	-78.8505	5.12968	3	-31.9872	4.03046	3	-46.8633	3.76644	6	15	first	80079937	The greenhouse gas balance of a drained fen peatland is mainly controlled by land-use rather than soil organic carbon content.	https://bg.copernicus.org/articles/12/5161/2015/bg-12-5161-2015.pdf	1C high	sapric histosol	fen	51-100	intensive grassland	17.2		1.56364	11		4.24	0.53	not reported		0.485	organic	no mineral fertiliser	133	cattle slurry			unclear			cereals	no	16.9
Eickenscheidt 2015	Eickenscheidt 2015_2C high	Eickenscheidt 2015_2C high_o+fb-m	2010	1	whole year	first	CO2	NEE	52.3227	43.7122	3	62.5455	22.6805	3	-10.2227	28.4322	6	23	first	80079937	The greenhouse gas balance of a drained fen peatland is mainly controlled by land-use rather than soil organic carbon content.	https://bg.copernicus.org/articles/12/5161/2015/bg-12-5161-2015.pdf	2C high	sapric histosol	fen	51-100	intensive grassland	16.4		1.49091	11		4.24	0.57	not reported		0.475	organic	no mineral fertiliser	107	biogas digestate			unclear			cereals	no	16.1
Eickenscheidt 2015	Eickenscheidt 2015_1C high	Eickenscheidt 2015_1C high_m-o+v	2011	1	whole year	last	CO2	NEE	51.0403	30.9613	3	29.8621	7.32812	3	21.1783	18.3694	6	12	last	80079937	The greenhouse gas balance of a drained fen peatland is mainly controlled by land-use rather than soil organic carbon content.	https://bg.copernicus.org/articles/12/5161/2015/bg-12-5161-2015.pdf	1C high	sapric histosol	fen	51-100	intensive grassland	17.2		1.56364	11		4.24	0.53	not reported		0.485	organic	no mineral fertiliser	133	cattle slurry			unclear			cereals	no	16.9
Eickenscheidt 2015	Eickenscheidt 2015_1C high	Eickenscheidt 2015_1C high_m-o+v	2011	1	whole year	last	CO2	GPP	-96.4746	5.0564	3	-47.706	2.82132	3	-48.7686	3.34301	6	16	last	80079937	The greenhouse gas balance of a drained fen peatland is mainly controlled by land-use rather than soil organic carbon content.	https://bg.copernicus.org/articles/12/5161/2015/bg-12-5161-2015.pdf	1C high	sapric histosol	fen	51-100	intensive grassland	17.2		1.56364	11		4.24	0.53	not reported		0.485	organic	no mineral fertiliser	133	cattle slurry			unclear			cereals	no	16.9
Eickenscheidt 2015	Eickenscheidt 2015_1C med	Eickenscheidt 2015_1C med_m-o+v	2010	1	whole year	first	CO2	NEE	66.7958	31.1811	3	37.3368	14.1433	3	29.459	19.7678	6	17	first	80079937	The greenhouse gas balance of a drained fen peatland is mainly controlled by land-use rather than soil organic carbon content.	https://bg.copernicus.org/articles/12/5161/2015/bg-12-5161-2015.pdf	1C med	mollic gleysol	fen	51-100	intensive grassland	10.5		1.05	10		4.1	0.71	not reported		0.685	organic	no mineral fertiliser	133	cattle slurry			unclear			cereals	no	9.6
Eickenscheidt 2015	Eickenscheidt 2015_2C med	Eickenscheidt 2015_2C med_o+fb-m	2011	1	whole year	last	CO2	GPP	-105.525	6.48538	3	-86.4718	8.68382	3	-19.0531	6.2575	6	34	last	80079937	The greenhouse gas balance of a drained fen peatland is mainly controlled by land-use rather than soil organic carbon content.	https://bg.copernicus.org/articles/12/5161/2015/bg-12-5161-2015.pdf	2C med	mollic gleysol	fen	51-100	intensive grassland	10.9		1.09	10		4.1	0.81	not reported		0.675	organic	no mineral fertiliser	107	biogas digestate			unclear			cereals	no	9.4
Eickenscheidt 2015	Eickenscheidt 2015_2C med	Eickenscheidt 2015_2C med_o+fb-m	2010	1	whole year	first	CO2	GPP	-78.0811	7.80444	3	-53.0922	3.77398	3	-24.9889	5.00507	6	33	first	80079937	The greenhouse gas balance of a drained fen peatland is mainly controlled by land-use rather than soil organic carbon content.	https://bg.copernicus.org/articles/12/5161/2015/bg-12-5161-2015.pdf	2C med	mollic gleysol	fen	51-100	intensive grassland	10.9		1.09	10		4.1	0.81	not reported		0.675	organic	no mineral fertiliser	107	biogas digestate			unclear			cereals	no	9.4
Eickenscheidt 2015	Eickenscheidt 2015_1C high	Eickenscheidt 2015_1C high_m-o+v	2010	1	whole year	first	CO2	NEE	58.0387	23.1202	3	41.7336	14.4364	3	16.3051	15.7369	6	11	first	80079937	The greenhouse gas balance of a drained fen peatland is mainly controlled by land-use rather than soil organic carbon content.	https://bg.copernicus.org/articles/12/5161/2015/bg-12-5161-2015.pdf	1C high	sapric histosol	fen	51-100	intensive grassland	17.2		1.56364	11		4.24	0.53	not reported		0.485	organic	no mineral fertiliser	133	cattle slurry			unclear			cereals	no	16.9
Eickenscheidt 2015	Eickenscheidt 2015_1C med	Eickenscheidt 2015_1C med_m-o+v	2011	1	whole year	last	N2O		1.88533	0.157111	3	4.24199	0.157111	3	-2.35666	0.12828	6	93	last	80079937	The greenhouse gas balance of a drained fen peatland is mainly controlled by land-use rather than soil organic carbon content.	https://bg.copernicus.org/articles/12/5161/2015/bg-12-5161-2015.pdf	1C med	mollic gleysol	fen	51-100	intensive grassland	10.5		1.05	10		4.1	0.71	not reported		0.685	organic	no mineral fertiliser	133	cattle slurry			unclear			cereals	no	9.6
Eickenscheidt 2015	Eickenscheidt 2015_1C high	Eickenscheidt 2015_1C high_m-o+v	2011	1	whole year	last	CH4		-1.09978	0.314221	3	3.45644	0.628443	3	-4.55621	0.405658	6	122	last	80079937	The greenhouse gas balance of a drained fen peatland is mainly controlled by land-use rather than soil organic carbon content.	https://bg.copernicus.org/articles/12/5161/2015/bg-12-5161-2015.pdf	1C high	sapric histosol	fen	51-100	intensive grassland	17.2		1.56364	11		4.24	0.53	not reported		0.485	organic	no mineral fertiliser	133	cattle slurry			unclear			cereals	no	16.9
Eickenscheidt 2015	Eickenscheidt 2015_1C med	Eickenscheidt 2015_1C med_m-o+v	2010	1	whole year	first	CO2	GPP	-78.0811	6.5953	3	-53.2754	4.17703	3	-24.8057	4.50724	6	21	first	80079937	The greenhouse gas balance of a drained fen peatland is mainly controlled by land-use rather than soil organic carbon content.	https://bg.copernicus.org/articles/12/5161/2015/bg-12-5161-2015.pdf	1C med	mollic gleysol	fen	51-100	intensive grassland	10.5		1.05	10		4.1	0.71	not reported		0.685	organic	no mineral fertiliser	133	cattle slurry			unclear			cereals	no	9.6
Eickenscheidt 2015	Eickenscheidt 2015_2C high	Eickenscheidt 2015_2C high_o+fb-m	2011	1	whole year	last	CH4		-0.314221	0.314221	3	-1.57111	1.09978	3	1.25689	0.660364	6	124	last	80079937	The greenhouse gas balance of a drained fen peatland is mainly controlled by land-use rather than soil organic carbon content.	https://bg.copernicus.org/articles/12/5161/2015/bg-12-5161-2015.pdf	2C high	sapric histosol	fen	51-100	intensive grassland	16.4		1.49091	11		4.24	0.57	not reported		0.475	organic	no mineral fertiliser	107	biogas digestate			unclear			cereals	no	16.1
Eickenscheidt 2015	Eickenscheidt 2015_1C high	Eickenscheidt 2015_1C high_m-o+v	2011	1	whole year	last	CO2	Reco	147.515	25.9049	3	77.5681	4.50679	3	69.9469	15.1808	6	14	last	80079937	The greenhouse gas balance of a drained fen peatland is mainly controlled by land-use rather than soil organic carbon content.	https://bg.copernicus.org/articles/12/5161/2015/bg-12-5161-2015.pdf	1C high	sapric histosol	fen	51-100	intensive grassland	17.2		1.56364	11		4.24	0.53	not reported		0.485	organic	no mineral fertiliser	133	cattle slurry			unclear			cereals	no	16.9
Eickenscheidt 2015	Eickenscheidt 2015_2C high	Eickenscheidt 2015_2C high_o+fb-m	2011	1	whole year	last	CO2	GPP	-108.529	6.52202	3	-80.1696	9.27007	3	-28.3598	6.54398	6	28	last	80079937	The greenhouse gas balance of a drained fen peatland is mainly controlled by land-use rather than soil organic carbon content.	https://bg.copernicus.org/articles/12/5161/2015/bg-12-5161-2015.pdf	2C high	sapric histosol	fen	51-100	intensive grassland	16.4		1.49091	11		4.24	0.57	not reported		0.475	organic	no mineral fertiliser	107	biogas digestate			unclear			cereals	no	16.1
Eickenscheidt 2015	Eickenscheidt 2015_2C high	Eickenscheidt 2015_2C high_o+fb-m	2010	1	whole year	first	CO2	GPP	-76.6887	5.56937	3	-43.9687	5.01976	3	-32.72	4.32881	6	27	first	80079937	The greenhouse gas balance of a drained fen peatland is mainly controlled by land-use rather than soil organic carbon content.	https://bg.copernicus.org/articles/12/5161/2015/bg-12-5161-2015.pdf	2C high	sapric histosol	fen	51-100	intensive grassland	16.4		1.49091	11		4.24	0.57	not reported		0.475	organic	no mineral fertiliser	107	biogas digestate			unclear			cereals	no	16.1
Eickenscheidt 2015	Eickenscheidt 2015_2C med	Eickenscheidt 2015_2C med_o+fb-m	2011	1	whole year	last	N2O		2.9851	0.314221	3	6.12732	0.942664	3	-3.14221	0.573687	6	95	last	80079937	The greenhouse gas balance of a drained fen peatland is mainly controlled by land-use rather than soil organic carbon content.	https://bg.copernicus.org/articles/12/5161/2015/bg-12-5161-2015.pdf	2C med	mollic gleysol	fen	51-100	intensive grassland	10.9		1.09	10		4.1	0.81	not reported		0.675	organic	no mineral fertiliser	107	biogas digestate			unclear			cereals	no	9.4
Eickenscheidt 2015	Eickenscheidt 2015_1C med	Eickenscheidt 2015_1C med_m-o+v	2011	1	whole year	last	CH4		-0.942664	1.414	3	8.01265	2.67088	3	-8.95531	1.7448	6	123	last	80079937	The greenhouse gas balance of a drained fen peatland is mainly controlled by land-use rather than soil organic carbon content.	https://bg.copernicus.org/articles/12/5161/2015/bg-12-5161-2015.pdf	1C med	mollic gleysol	fen	51-100	intensive grassland	10.5		1.05	10		4.1	0.71	not reported		0.685	organic	no mineral fertiliser	133	cattle slurry			unclear			cereals	no	9.6
Eickenscheidt 2015	Eickenscheidt 2015_1C med	Eickenscheidt 2015_1C med_m-o+v	2011	1	whole year	last	CO2	GPP	-88.4504	7.14491	3	-68.2248	4.61671	3	-20.2256	4.91134	6	22	last	80079937	The greenhouse gas balance of a drained fen peatland is mainly controlled by land-use rather than soil organic carbon content.	https://bg.copernicus.org/articles/12/5161/2015/bg-12-5161-2015.pdf	1C med	mollic gleysol	fen	51-100	intensive grassland	10.5		1.05	10		4.1	0.71	not reported		0.685	organic	no mineral fertiliser	133	cattle slurry			unclear			cereals	no	9.6
Eickenscheidt 2015	Eickenscheidt 2015_2C high	Eickenscheidt 2015_2C high_o+fb-m	2011	1	whole year	last	N2O		4.87043	1.414	3	13.5115	3.29933	3	-8.64109	2.07243	6	94	last	80079937	The greenhouse gas balance of a drained fen peatland is mainly controlled by land-use rather than soil organic carbon content.	https://bg.copernicus.org/articles/12/5161/2015/bg-12-5161-2015.pdf	2C high	sapric histosol	fen	51-100	intensive grassland	16.4		1.49091	11		4.24	0.57	not reported		0.475	organic	no mineral fertiliser	107	biogas digestate			unclear			cereals	no	16.1
Eickenscheidt 2015	Eickenscheidt 2015_1C high	Eickenscheidt 2015_1C high_m-o+v	2010	1	whole year	first	CO2	Reco	136.889	17.9905	3	73.7208	10.4059	3	63.1684	11.9992	6	13	first	80079937	The greenhouse gas balance of a drained fen peatland is mainly controlled by land-use rather than soil organic carbon content.	https://bg.copernicus.org/articles/12/5161/2015/bg-12-5161-2015.pdf	1C high	sapric histosol	fen	51-100	intensive grassland	17.2		1.56364	11		4.24	0.53	not reported		0.485	organic	no mineral fertiliser	133	cattle slurry			unclear			cereals	no	16.9
Elsgaard 2012	Elsgaard 2012_E	Elsgaard 2012_E_g/b		1	whole year	last	CO2	GPP	77	39.1918	6	64	24.4949	6	13	18.868	12	38	last	1067587	Net ecosystem exchange of CO2 and carbon balance for eight temperate organic soils under agricultural management	https://www.sciencedirect.com/science/article/abs/pii/S0167880912003258	E	organic soil	fen		grass	30		1.2	25		4.7	0.4	H9	0.87	0.4	none		0				no			cereals	no	30
Elsgaard 2012	Elsgaard 2012_E	Elsgaard 2012_E_g/b		1	whole year	last	CO2	NEE	17	39.1918	6	50	31.8434	6	-33	20.6155	12	35	last	1067587	Net ecosystem exchange of CO2 and carbon balance for eight temperate organic soils under agricultural management	https://www.sciencedirect.com/science/article/abs/pii/S0167880912003258	E	organic soil	fen		grass	30		1.2	25		4.7	0.4	H9	0.87	0.4	none		0				no			cereals	no	30
Elsgaard 2012	Elsgaard 2012_N	Elsgaard 2012_N_pt		1	whole year	last	CO2	GPP	79	34.2929	6	31	14.6969	6	48	15.2315	12	46	last	1067587	Net ecosystem exchange of CO2 and carbon balance for eight temperate organic soils under agricultural management	https://www.sciencedirect.com/science/article/abs/pii/S0167880912003258	N	organic soil	bog		grass	43		1.53571	28		5.1	0.2		1.02	0.61	none		0				no			root crops	no	47
Elsgaard 2012	Elsgaard 2012_N	Elsgaard 2012_N_pt		1	whole year	last	CO2	NECB	37.96	35.7626	6	25.55	16.0931	6	12.41	16.0101	12	45	last	1067587	Net ecosystem exchange of CO2 and carbon balance for eight temperate organic soils under agricultural management	https://www.sciencedirect.com/science/article/abs/pii/S0167880912003258	N	organic soil	bog		grass	43		1.53571	28		5.1	0.2		1.02	0.61	none		0				no			root crops	no	47
Elsgaard 2012	Elsgaard 2012_E	Elsgaard 2012_E_sba/g		1	whole year	last	CO2	NEE	17	39.1918	6	18	26.9444	6	-1	19.4165	12	39	last	1067587	Net ecosystem exchange of CO2 and carbon balance for eight temperate organic soils under agricultural management	https://www.sciencedirect.com/science/article/abs/pii/S0167880912003258	E	organic soil	fen		grass	30		1.2	25		4.7	0.4	H9	0.87	0.4	none		0				no			cereals	no	33
Elsgaard 2012	Elsgaard 2012_N	Elsgaard 2012_N_pt		1	whole year	last	CO2	NEE	25	36.7423	6	13	17.1464	6	12	16.5529	12	43	last	1067587	Net ecosystem exchange of CO2 and carbon balance for eight temperate organic soils under agricultural management	https://www.sciencedirect.com/science/article/abs/pii/S0167880912003258	N	organic soil	bog		grass	43		1.53571	28		5.1	0.2		1.02	0.61	none		0				no			root crops	no	47
Elsgaard 2012	Elsgaard 2012_W	Elsgaard 2012_W_b		1	whole year	last	CO2	NEE	14	48.9898	6	47	39.1918	6	-33	25.6125	12	47	last	1067587	Net ecosystem exchange of CO2 and carbon balance for eight temperate organic soils under agricultural management	https://www.sciencedirect.com/science/article/abs/pii/S0167880912003258	W	organic soil	fen		grass	16		0.888889	18		4.9	0.4		1.23	0.42	none		0				no			cereals	no	20
Elsgaard 2012	Elsgaard 2012_W	Elsgaard 2012_W_b		1	whole year	last	CO2	GPP	14	48.9898	6	76	36.7423	6	-62	25	12	50	last	1067587	Net ecosystem exchange of CO2 and carbon balance for eight temperate organic soils under agricultural management	https://www.sciencedirect.com/science/article/abs/pii/S0167880912003258	W	organic soil	fen		grass	16		0.888889	18		4.9	0.4		1.23	0.42	none		0				no			cereals	no	20
Elsgaard 2012	Elsgaard 2012_W	Elsgaard 2012_W_b		1	whole year	last	CO2	NECB	25.185	48.2794	6	55.845	40.2329	6	-30.66	25.6567	12	49	last	1067587	Net ecosystem exchange of CO2 and carbon balance for eight temperate organic soils under agricultural management	https://www.sciencedirect.com/science/article/abs/pii/S0167880912003258	W	organic soil	fen		grass	16		0.888889	18		4.9	0.4		1.23	0.42	none		0				no			cereals	no	20
Elsgaard 2012	Elsgaard 2012_E	Elsgaard 2012_E_sba/g		1	whole year	last	CO2	GPP	77	39.1918	6	68	24.4949	6	9	18.868	12	42	last	1067587	Net ecosystem exchange of CO2 and carbon balance for eight temperate organic soils under agricultural management	https://www.sciencedirect.com/science/article/abs/pii/S0167880912003258	E	organic soil	fen		grass	30		1.2	25		4.7	0.4	H9	0.87	0.4	none		0				no			cereals	no	33
Elsgaard 2012	Elsgaard 2012_N	Elsgaard 2012_N_pt		1	whole year	last	CO2	Reco	104	12.2474	6	44	7.34847	6	60	5.83095	12	44	last	1067587	Net ecosystem exchange of CO2 and carbon balance for eight temperate organic soils under agricultural management	https://www.sciencedirect.com/science/article/abs/pii/S0167880912003258	N	organic soil	bog		grass	43		1.53571	28		5.1	0.2		1.02	0.61	none		0				no			root crops	no	47
Elsgaard 2012	Elsgaard 2012_W	Elsgaard 2012_W_b		1	whole year	last	CO2	Reco	106	19.5959	6	122	17.1464	6	-16	10.6301	12	48	last	1067587	Net ecosystem exchange of CO2 and carbon balance for eight temperate organic soils under agricultural management	https://www.sciencedirect.com/science/article/abs/pii/S0167880912003258	W	organic soil	fen		grass	16		0.888889	18		4.9	0.4		1.23	0.42	none		0				no			cereals	no	20
Elsgaard 2012	Elsgaard 2012_E	Elsgaard 2012_E_g/b		1	whole year	last	CO2	Reco	93	9.79796	6	114	22.0454	6	-21	9.84886	12	36	last	1067587	Net ecosystem exchange of CO2 and carbon balance for eight temperate organic soils under agricultural management	https://www.sciencedirect.com/science/article/abs/pii/S0167880912003258	E	organic soil	fen		grass	30		1.2	25		4.7	0.4	H9	0.87	0.4	none		0				no			cereals	no	30
Elsgaard 2012	Elsgaard 2012_E	Elsgaard 2012_E_sba/g		1	whole year	last	CO2	Reco	93	9.79796	6	85	7.34847	6	8	5	12	40	last	1067587	Net ecosystem exchange of CO2 and carbon balance for eight temperate organic soils under agricultural management	https://www.sciencedirect.com/science/article/abs/pii/S0167880912003258	E	organic soil	fen		grass	30		1.2	25		4.7	0.4	H9	0.87	0.4	none		0				no			cereals	no	33
Elsgaard 2012	Elsgaard 2012_E	Elsgaard 2012_E_g/b		1	whole year	last	CO2	NECB	28.835	39.3388	6	60.955	32.1863	6	-32.12	20.7505	12	37	last	1067587	Net ecosystem exchange of CO2 and carbon balance for eight temperate organic soils under agricultural management	https://www.sciencedirect.com/science/article/abs/pii/S0167880912003258	E	organic soil	fen		grass	30		1.2	25		4.7	0.4	H9	0.87	0.4	none		0				no			cereals	no	30
Elsgaard 2012	Elsgaard 2012_E	Elsgaard 2012_E_sba/g		1	whole year	last	CO2	NECB	28.835	39.3388	6	26.28	25.9278	6	2.555	19.2345	12	41	last	1067587	Net ecosystem exchange of CO2 and carbon balance for eight temperate organic soils under agricultural management	https://www.sciencedirect.com/science/article/abs/pii/S0167880912003258	E	organic soil	fen		grass	30		1.2	25		4.7	0.4	H9	0.87	0.4	none		0				no			cereals	no	33
Flessa 1998	Flessa 1998_fB - mA	Flessa 1998_fB - mA_pt-f-m		1	whole year	last	CH4		1.91304	1.85799	35	0.481701	0.729434	35	1.43134	0.337394	70	127	one only	80080046	Nitrous oxide and methane fluxes from organic soils under agriculture	https://bsssjournals.onlinelibrary.wiley.com/doi/10.1046/j.1365-2389.1998.00156.x	fB - mA			>100	meadow	36.6		2.71	13.5		5.8	0.31	H9	1.2	0.46	none		0							cereals/root crops	no	34.3
Flessa 1998	Flessa 1998_fB - mA	Flessa 1998_fB - mA_pt-f-m		1	whole year	last	N2O		45.5552	114.232	35	15.0016	29.1773	35	30.5536	19.9286	70	97	one only	80080046	Nitrous oxide and methane fluxes from organic soils under agriculture	https://bsssjournals.onlinelibrary.wiley.com/doi/10.1046/j.1365-2389.1998.00156.x	fB - mA			>100	meadow	36.6		2.71	13.5		5.8	0.31	H9	1.2	0.46	none		0							cereals/root crops	no	34.3
Flessa 1998	Flessa 1998_fA - mB	Flessa 1998_fA - mB_pt-r-g		1	whole year	last	CH4		1.23866	1.14232	35	0.316547	0.412887	35	0.922114	0.205313	70	126	one only	80080046	Nitrous oxide and methane fluxes from organic soils under agriculture	https://bsssjournals.onlinelibrary.wiley.com/doi/10.1046/j.1365-2389.1998.00156.x	fA - mB			>100	meadow	42.9		2.63	16.3		5.1	0.34	H9		0.76	mineral	N	96							cereals/root crops	no	41.2
Flessa 1998	Flessa 1998_fA - mB	Flessa 1998_fA - mB_pt-r-g		1	whole year	last	N2O		7.01908	6.88145	35	105.286	136.115	35	-98.2671	23.037	70	96	one only	80080046	Nitrous oxide and methane fluxes from organic soils under agriculture	https://bsssjournals.onlinelibrary.wiley.com/doi/10.1046/j.1365-2389.1998.00156.x	fA - mB			>100	meadow	42.9		2.63	16.3		5.1	0.34	H9		0.76	mineral	N	96							cereals/root crops	no	41.2
Glenn 1993	Glenn 1993_site 6 - 7	Glenn 1993_site 6 - 7_cy		0	growing season	last	CO2	Reco	33.945	3.89209	6	11.169	0.893878	9	22.776	1.32476	15	51	one only	80080165	Carbon-dioxide and methane fluxes from drained peat soils, southern Quebec	https://doi.org/10.1029/93GB00469	site 6 - 7	Peat		unclear	grass fallow									1.5											vegetables	no
Glenn 1993	Glenn 1993_site 6 - 7	Glenn 1993_site 6 - 7_cy		0	growing season	last	CH4		-1.64615	0	6	-0.04015	0	9	-1.606	0	15	128	one only	80080165	Carbon-dioxide and methane fluxes from drained peat soils, southern Quebec	https://doi.org/10.1029/93GB00469	site 6 - 7	Peat		unclear	grass fallow									1.5											vegetables	no
Hadden 2017	Hadden 2017_Harbo	Hadden 2017_Harbo_w		4.4	whole year	integrated	CO2	NEE	0.454545	0.318182	4	-0.454545	0.190909	4	0.909091	0.18553	8	52	one only	78262397	The impact of cultivation on CO2 and CH4 fluxes over organic soils in Sweden	https://doi.org/10.1016/j.agrformet.2017.05.002	Harbo	organic soil	unclear	unclear	set-aside	33.59		2.03	16.5				unclear			none	no mineral fertiliser	0	none		--	yes, cut			not reported	no	31.66
Kandel 2018	Kandel 2018_Vildmose	Kandel 2018_Vildmose_o-pt		1	whole year	last	CO2	Reco	13.8	0.918367	6	12.4	0.816327	6	1.4	0.501629	12	54	last	80080672	Annual emissions of CO2, CH4 and N2O from a temperate peat bog: comparison of an undrained and four drained sites under permanent grass and arable crop rotations with cereals and potato.	https://www.sciencedirect.com/science/article/pii/S0168192318301047?via%3Dihub	Vildmose	peat	bog	51-100	permanent grassland used for cattle grazing	39		1.86	21		4.3	0.21	H3	0.9		none	No mineral fertiliser	0	none		--	no			cereals/root crops	no	34
Kandel 2018	Kandel 2018_Vildmose	Kandel 2018_Vildmose_pt-sba		1	whole year	last	CH4		-1.5	3.0102	4	-0.6	1.58122	4	-0.9	1.70012	8	131	last	80080672	Annual emissions of CO2, CH4 and N2O from a temperate peat bog: comparison of an undrained and four drained sites under permanent grass and arable crop rotations with cereals and potato.		Vildmose	peat	bog	51-100	permanent grassland used for cattle grazing	39		1.86	21		4.3	0.21	H3	0.9		none	No mineral fertiliser	0	none		--	no			cereals/root crops	no	33
Kandel 2018	Kandel 2018_Vildmose	Kandel 2018_Vildmose_o-sba		1	whole year	last	CO2	Rsoil	8.5	0.204082	6	6.7	0.204082	6	1.8	0.117827	12	55	last	80080672	Annual emissions of CO2, CH4 and N2O from a temperate peat bog: comparison of an undrained and four drained sites under permanent grass and arable crop rotations with cereals and potato.	https://bg.copernicus.org/articles/9/403/2012/bg-9-403-2012.pdf	Vildmose	peat	bog	51-100	permanent grassland used for cattle grazing	39		1.86	21		4.3	0.21	H3	0.9		none	No mineral fertiliser	0	none		--	no			cereals	no	32
Kandel 2018	Kandel 2018_Vildmose	Kandel 2018_Vildmose_o-sba		1	whole year	last	CH4		-1.5	0.612245	6	-1.4	0.468073	6	-0.1	0.314626	12	130	last	80080672	Annual emissions of CO2, CH4 and N2O from a temperate peat bog: comparison of an undrained and four drained sites under permanent grass and arable crop rotations with cereals and potato.	https://bg.copernicus.org/articles/9/403/2012/bg-9-403-2012.pdf	Vildmose	peat	bog	51-100	permanent grassland used for cattle grazing	39		1.86	21		4.3	0.21	H3	0.9		none	No mineral fertiliser	0	none		--	no			cereals	no	32
Kandel 2018	Kandel 2018_Vildmose	Kandel 2018_Vildmose_o-pt		1	whole year	last	N2O		3	0.153061	6	3.7	0.104145	6	-0.7	0.0755799	12	98	last	80080672	Annual emissions of CO2, CH4 and N2O from a temperate peat bog: comparison of an undrained and four drained sites under permanent grass and arable crop rotations with cereals and potato.	https://www.sciencedirect.com/science/article/pii/S0168192318301047?via%3Dihub	Vildmose	peat	bog	51-100	permanent grassland used for cattle grazing	39		1.86	21		4.3	0.21	H3	0.9		none	No mineral fertiliser	0	none		--	no			cereals/root crops	no	34
Kandel 2018	Kandel 2018_Vildmose	Kandel 2018_Vildmose_pt-sba		1	whole year	last	CO2	Rsoil	8.5	0.204082	4	5.3	0.408163	4	3.2	0.22817	8	57	last	80080672	Annual emissions of CO2, CH4 and N2O from a temperate peat bog: comparison of an undrained and four drained sites under permanent grass and arable crop rotations with cereals and potato.		Vildmose	peat	bog	51-100	permanent grassland used for cattle grazing	39		1.86	21		4.3	0.21	H3	0.9		none	No mineral fertiliser	0	none		--	no			cereals/root crops	no	33
Kandel 2018	Kandel 2018_Vildmose	Kandel 2018_Vildmose_pt-sba		1	whole year	last	N2O		3	0.408163	4	37.7	0.22817	4	-34.7	0.233805	8	100	last	80080672	Annual emissions of CO2, CH4 and N2O from a temperate peat bog: comparison of an undrained and four drained sites under permanent grass and arable crop rotations with cereals and potato.		Vildmose	peat	bog	51-100	permanent grassland used for cattle grazing	39		1.86	21		4.3	0.21	H3	0.9		none	No mineral fertiliser	0	none		--	no			cereals/root crops	no	33
Kandel 2018	Kandel 2018_Vildmose	Kandel 2018_Vildmose_o-pt		1	whole year	last	CH4		-1.5	1.07143	6	1.5	0.589869	6	-3	0.499317	12	129	last	80080672	Annual emissions of CO2, CH4 and N2O from a temperate peat bog: comparison of an undrained and four drained sites under permanent grass and arable crop rotations with cereals and potato.	https://www.sciencedirect.com/science/article/pii/S0168192318301047?via%3Dihub	Vildmose	peat	bog	51-100	permanent grassland used for cattle grazing	39		1.86	21		4.3	0.21	H3	0.9		none	No mineral fertiliser	0	none		--	no			cereals/root crops	no	34
Kandel 2018	Kandel 2018_Vildmose	Kandel 2018_Vildmose_o-sba		1	whole year	last	N2O		3	0.204082	6	1.5	0.117827	6	1.5	0.096205	12	99	last	80080672	Annual emissions of CO2, CH4 and N2O from a temperate peat bog: comparison of an undrained and four drained sites under permanent grass and arable crop rotations with cereals and potato.	https://bg.copernicus.org/articles/9/403/2012/bg-9-403-2012.pdf	Vildmose	peat	bog	51-100	permanent grassland used for cattle grazing	39		1.86	21		4.3	0.21	H3	0.9		none	No mineral fertiliser	0	none		--	no			cereals	no	32
Kandel 2018	Kandel 2018_Vildmose	Kandel 2018_Vildmose_o-pt		1	whole year	last	CO2	Rsoil	8.5	0.204082	6	5.4	0.153061	6	3.1	0.104145	12	53	last	80080672	Annual emissions of CO2, CH4 and N2O from a temperate peat bog: comparison of an undrained and four drained sites under permanent grass and arable crop rotations with cereals and potato.	https://www.sciencedirect.com/science/article/pii/S0168192318301047?via%3Dihub	Vildmose	peat	bog	51-100	permanent grassland used for cattle grazing	39		1.86	21		4.3	0.21	H3	0.9		none	No mineral fertiliser	0	none		--	no			cereals/root crops	no	34
Kandel 2018	Kandel 2018_Vildmose	Kandel 2018_Vildmose_pt-sba		1	whole year	last	CO2	Reco	13.8	0.918367	4	12.7	0.816327	4	1.1	0.614367	8	58	last	80080672	Annual emissions of CO2, CH4 and N2O from a temperate peat bog: comparison of an undrained and four drained sites under permanent grass and arable crop rotations with cereals and potato.		Vildmose	peat	bog	51-100	permanent grassland used for cattle grazing	39		1.86	21		4.3	0.21	H3	0.9		none	No mineral fertiliser	0	none		--	no			cereals/root crops	no	33
Kandel 2018	Kandel 2018_Vildmose	Kandel 2018_Vildmose_o-sba		1	whole year	last	CO2	Reco	13.8	0.918367	6	16.3	1.22449	6	-2.5	0.62487	12	56	last	80080672	Annual emissions of CO2, CH4 and N2O from a temperate peat bog: comparison of an undrained and four drained sites under permanent grass and arable crop rotations with cereals and potato.	https://bg.copernicus.org/articles/9/403/2012/bg-9-403-2012.pdf	Vildmose	peat	bog	51-100	permanent grassland used for cattle grazing	39		1.86	21		4.3	0.21	H3	0.9		none	No mineral fertiliser	0	none		--	no			cereals	no	32
Karki 2015	Karki 2015_Nørre Å	Karki 2015_Nørre Å_sba		1	whole year	last	CH4		0.9	2.25167	3	0.1	0.519615	3	0.8	1.33417	6	132	last	80080686	Full GHG balance of a drained fen peatland cropped to spring barley and reed canary grass using comparative assessment of CO2 fluxes.	https://link.springer.com/article/10.1007/s10661-014-4259-7	Nørre Å	peat	fen	51-100	reed canary grass	36		3.1	11.6129		6.6	0.29	not reported	1	0.65	mineral	NPK	53							cereals	yes	36
Karki 2015	Karki 2015_Nørre Å	Karki 2015_Nørre Å_sba		1	whole year	last	CO2	NEE	8.6	1.00459	3	-4.38	5.42132	3	12.98	3.18328	6	59	last	80080686	Full GHG balance of a drained fen peatland cropped to spring barley and reed canary grass using comparative assessment of CO2 fluxes.	https://link.springer.com/article/10.1007/s10661-014-4259-7	Nørre Å	peat	fen	51-100	reed canary grass	36		3.1	11.6129		6.6	0.29	not reported	1	0.65	mineral	NPK	53							cereals	yes	36
Karki 2015	Karki 2015_Nørre Å	Karki 2015_Nørre Å_sba		1	whole year	last	CO2	NECB	28.21	1.03923	3	12.82	3.01377	3	15.39	1.84054	6	62	last	80080686	Full GHG balance of a drained fen peatland cropped to spring barley and reed canary grass using comparative assessment of CO2 fluxes.	https://link.springer.com/article/10.1007/s10661-014-4259-7	Nørre Å	peat	fen	51-100	reed canary grass	36		3.1	11.6129		6.6	0.29	not reported	1	0.65	mineral	NPK	53							cereals	yes	36
Karki 2015	Karki 2015_Nørre Å	Karki 2015_Nørre Å_sba		1	whole year	last	CO2	Reco	68.41	5.24811	3	51.09	3.56802	3	17.32	3.66395	6	60	last	80080686	Full GHG balance of a drained fen peatland cropped to spring barley and reed canary grass using comparative assessment of CO2 fluxes.	https://link.springer.com/article/10.1007/s10661-014-4259-7	Nørre Å	peat	fen	51-100	reed canary grass	36		3.1	11.6129		6.6	0.29	not reported	1	0.65	mineral	NPK	53							cereals	yes	36
Karki 2015	Karki 2015_Nørre Å	Karki 2015_Nørre Å_sba		1	whole year	last	N2O		4	3.4641	3	6	5.19615	3	-2	3.60555	6	101	last	80080686	Full GHG balance of a drained fen peatland cropped to spring barley and reed canary grass using comparative assessment of CO2 fluxes.	https://link.springer.com/article/10.1007/s10661-014-4259-7	Nørre Å	peat	fen	51-100	reed canary grass	36		3.1	11.6129		6.6	0.29	not reported	1	0.65	mineral	NPK	53							cereals	yes	36
Karki 2015	Karki 2015_Nørre Å	Karki 2015_Nørre Å_sba		1	whole year	last	CO2	GPP	59.4	4.29549	3	55.38	3.53338	3	4.02	3.21123	6	61	last	80080686	Full GHG balance of a drained fen peatland cropped to spring barley and reed canary grass using comparative assessment of CO2 fluxes.	https://link.springer.com/article/10.1007/s10661-014-4259-7	Nørre Å	peat	fen	51-100	reed canary grass	36		3.1	11.6129		6.6	0.29	not reported	1	0.65	mineral	NPK	53							cereals	yes	36
Klemedtsson 2009	Klemedtsson 2009_Majnegården	Klemedtsson 2009_Majnegården_b		0	winter	intermediate	CH4		1.54286	11.9263	10	1.37143	5.42105	10	0.171429	4.14276	20	134	intermediate	78262434	Methane and nitrous oxide fluxes from a farmed Swedish Histosol	https//:10.1111/j.1365-2389.2009.01124.x	Majnegården	histosol	unclear	51-100	grassley	16.6667	33.3333	1.72414	9.66667	74.6667	7.4	0.41	unclear	2	1	mineral+organic	PK	0	silage effluent and urine	100	kg N/ha	no			cereals	no	22.6667
Klemedtsson 2009	Klemedtsson 2009_Majnegården	Klemedtsson 2009_Majnegården_b		1	whole year	first	N2O		1.5	2.4	4	7.5	23.7171	10	-6	12.1721	14	102	first	78262434	Methane and nitrous oxide fluxes from a farmed Swedish Histosol	https//:10.1111/j.1365-2389.2009.01124.x	Majnegården	histosol	unclear	51-100	grassley	16.6667	33.3333	1.72414	9.66667	74.6667	7.4	0.41	unclear	2	1	mineral+organic	PK	0	silage effluent and urine	100	kg N/ha	no			cereals	no	22.6667
Klemedtsson 2009	Klemedtsson 2009_Majnegården	Klemedtsson 2009_Majnegården_b		0	winter	intermediate	N2O		1.54286	4.87894	10	14.2286	58.0052	10	-12.6857	18.4076	20	103	intermediate	78262434	Methane and nitrous oxide fluxes from a farmed Swedish Histosol	https//:10.1111/j.1365-2389.2009.01124.x	Majnegården	histosol	unclear	51-100	grassley	16.6667	33.3333	1.72414	9.66667	74.6667	7.4	0.41	unclear	2	1	mineral+organic	PK	0	silage effluent and urine	100	kg N/ha	no			cereals	no	22.6667
Klemedtsson 2009	Klemedtsson 2009_Majnegården	Klemedtsson 2009_Majnegården_b		1	whole year	last	CH4		0.847059	0.48905	12	0	0.48905	12	0.847059	0.199654	24	135	last	78262434	Methane and nitrous oxide fluxes from a farmed Swedish Histosol	https//:10.1111/j.1365-2389.2009.01124.x	Majnegården	histosol	unclear	51-100	grassley	16.6667	33.3333	1.72414	9.66667	74.6667	7.4	0.41	unclear	2	1	mineral+organic	PK	0	silage effluent and urine	100	kg N/ha	no			cereals	no	22.6667
Klemedtsson 2009	Klemedtsson 2009_Majnegården	Klemedtsson 2009_Majnegården_b		1	whole year	last	N2O		1.41176	1.22262	12	10.6588	8.80289	12	-9.24706	2.56557	24	104	last	78262434	Methane and nitrous oxide fluxes from a farmed Swedish Histosol	https//:10.1111/j.1365-2389.2009.01124.x	Majnegården	histosol	unclear	51-100	grassley	16.6667	33.3333	1.72414	9.66667	74.6667	7.4	0.41	unclear	2	1	mineral+organic	PK	0	silage effluent and urine	100	kg N/ha	no			cereals	no	22.6667
Klemedtsson 2009	Klemedtsson 2009_Majnegården	Klemedtsson 2009_Majnegården_b		1	whole year	first	CH4		0.675	2.7	4	0.9	7.82664	10	-0.225	4.08872	14	133	first	78262434	Methane and nitrous oxide fluxes from a farmed Swedish Histosol	https//:10.1111/j.1365-2389.2009.01124.x	Majnegården	histosol	unclear	51-100	grassley	16.6667	33.3333	1.72414	9.66667	74.6667	7.4	0.41	unclear	2	1	mineral+organic	PK	0	silage effluent and urine	100	kg N/ha	no			cereals	no	22.6667
Lengerer 2018	Lengerer 2018_Intensive grassland	Lengerer 2018_Intensive grassland_m	2014	1	whole year	last	CO2	NECB	44.3204	5.0136	3	34.1051	8.15504	3	10.2154	5.52693	6	70	last	90000001	Der Treibhausgasaustausch von landwirtschaftlich genutzten Niedermoorflächen im Pfrunger-Burgweiler Ried – Identifikation von Einflussfaktoren und Bezug zur Landnutzungsintensität	https://oparu.uni-ulm.de/server/api/core/bitstreams/552d34b0-3a71-48f0-87a6-0766aa444466/content	Intensive grassland	Niedermoor (peat)	fen	unclear	Intensive grassland	37.3		2.984	12.5		6	0.3		80	14.3	organic	no mineral fertiliser		liquid manure	4.5	L/m2				cereals	no	37.7
Lengerer 2018	Lengerer 2018_Intensive grassland	Lengerer 2018_Intensive grassland_m	2013	1	whole year	first	N2O		0.518465	0.544248	3	0.769843	0.816371	3	-0.251377	0.566471	6	107	first	90000001	Der Treibhausgasaustausch von landwirtschaftlich genutzten Niedermoorflächen im Pfrunger-Burgweiler Ried – Identifikation von Einflussfaktoren und Bezug zur Landnutzungsintensität	https://oparu.uni-ulm.de/server/api/core/bitstreams/552d34b0-3a71-48f0-87a6-0766aa444466/content	Intensive grassland	Niedermoor (peat)	fen	unclear	Intensive grassland	37.3		2.984	12.5		6	0.3		80	14.3	organic	no mineral fertiliser		liquid manure	4.5	L/m2				cereals	no	37.7
Lengerer 2018	Lengerer 2018_Intensive grassland	Lengerer 2018_Intensive grassland_m	2013	1	whole year	first	CO2	NECB	32.0715	7.57752	3	9.53021	8.89121	3	22.5413	6.74469	6	69	first	90000001	Der Treibhausgasaustausch von landwirtschaftlich genutzten Niedermoorflächen im Pfrunger-Burgweiler Ried – Identifikation von Einflussfaktoren und Bezug zur Landnutzungsintensität	https://oparu.uni-ulm.de/server/api/core/bitstreams/552d34b0-3a71-48f0-87a6-0766aa444466/content	Intensive grassland	Niedermoor (peat)	fen	unclear	Intensive grassland	37.3		2.984	12.5		6	0.3		80	14.3	organic	no mineral fertiliser		liquid manure	4.5	L/m2				cereals	no	37.7
Lengerer 2018	Lengerer 2018_Intensive grassland	Lengerer 2018_Intensive grassland_m	2013	1	whole year	first	CO2	NEE	21.6876	13.0734	3	3.19506	15.4851	3	18.4925	11.7005	6	67	first	90000001	Der Treibhausgasaustausch von landwirtschaftlich genutzten Niedermoorflächen im Pfrunger-Burgweiler Ried – Identifikation von Einflussfaktoren und Bezug zur Landnutzungsintensität	https://oparu.uni-ulm.de/server/api/core/bitstreams/552d34b0-3a71-48f0-87a6-0766aa444466/content	Intensive grassland	Niedermoor (peat)	fen	unclear	Intensive grassland	37.3		2.984	12.5		6	0.3		80	14.3	organic	no mineral fertiliser		liquid manure	4.5	L/m2				cereals	no	37.7
Lengerer 2018	Lengerer 2018_Extensive grassland	Lengerer 2018_Extensive grassland_m	2014	1	whole year	last	CO2	NEE	17.8623	10.2811	3	11.6957	13.5812	3	6.16661	9.83443	6	64	last	90000001	Der Treibhausgasaustausch von landwirtschaftlich genutzten Niedermoorflächen im Pfrunger-Burgweiler Ried – Identifikation von Einflussfaktoren und Bezug zur Landnutzungsintensität	https://oparu.uni-ulm.de/server/api/core/bitstreams/552d34b0-3a71-48f0-87a6-0766aa444466/content	Extensive grassland	Niedermoor (peat)	fen	unclear	Extensive grassland	29.1		2.27344	12.8		6.1	0.34		25	17.4	none	no mineral fertiliser	0	none						cereals	no	37.7
Lengerer 2018	Lengerer 2018_Extensive grassland	Lengerer 2018_Extensive grassland_m	2014	1	whole year	last	N2O		0.172822	0.190487	3	4.33626	4.13628	3	-4.16343	2.39061	6	106	last	90000001	Der Treibhausgasaustausch von landwirtschaftlich genutzten Niedermoorflächen im Pfrunger-Burgweiler Ried – Identifikation von Einflussfaktoren und Bezug zur Landnutzungsintensität	https://oparu.uni-ulm.de/server/api/core/bitstreams/552d34b0-3a71-48f0-87a6-0766aa444466/content	Extensive grassland	Niedermoor (peat)	fen	unclear	Extensive grassland	29.1		2.27344	12.8		6.1	0.34		25	17.4	none	no mineral fertiliser	0	none						cereals	no	37.7
Lengerer 2018	Lengerer 2018_Extensive grassland	Lengerer 2018_Extensive grassland_m	2013	1	whole year	first	N2O		0.361355	0.408186	3	0.769843	0.816371	3	-0.408488	0.526965	6	105	first	90000001	Der Treibhausgasaustausch von landwirtschaftlich genutzten Niedermoorflächen im Pfrunger-Burgweiler Ried – Identifikation von Einflussfaktoren und Bezug zur Landnutzungsintensität	https://oparu.uni-ulm.de/server/api/core/bitstreams/552d34b0-3a71-48f0-87a6-0766aa444466/content	Extensive grassland	Niedermoor (peat)	fen	unclear	Extensive grassland	29.1		2.27344	12.8		6.1	0.34		25	17.4	none	no mineral fertiliser	0	none						cereals	no	37.7
Lengerer 2018	Lengerer 2018_Extensive grassland	Lengerer 2018_Extensive grassland_m	2014	1	whole year	last	CO2	NECB	23.406	6.01633	3	34.1051	8.15504	3	-10.699	5.85095	6	66	last	90000001	Der Treibhausgasaustausch von landwirtschaftlich genutzten Niedermoorflächen im Pfrunger-Burgweiler Ried – Identifikation von Einflussfaktoren und Bezug zur Landnutzungsintensität	https://oparu.uni-ulm.de/server/api/core/bitstreams/552d34b0-3a71-48f0-87a6-0766aa444466/content	Extensive grassland	Niedermoor (peat)	fen	unclear	Extensive grassland	29.1		2.27344	12.8		6.1	0.34		25	17.4	none	no mineral fertiliser	0	none						cereals	no	37.7
Lengerer 2018	Lengerer 2018_Intensive grassland	Lengerer 2018_Intensive grassland_m	2013	1	whole year	first	CH4		70.2285	72.657	3	221.997	170.622	3	-151.769	107.068	6	138	first	90000001	Der Treibhausgasaustausch von landwirtschaftlich genutzten Niedermoorflächen im Pfrunger-Burgweiler Ried – Identifikation von Einflussfaktoren und Bezug zur Landnutzungsintensität	https://oparu.uni-ulm.de/server/api/core/bitstreams/552d34b0-3a71-48f0-87a6-0766aa444466/content	Intensive grassland	Niedermoor (peat)	fen	unclear	Intensive grassland	37.3		2.984	12.5		6	0.3		80	14.3	organic	no mineral fertiliser		liquid manure	4.5	L/m2				cereals	no	37.7
Lengerer 2018	Lengerer 2018_Extensive grassland	Lengerer 2018_Extensive grassland_m	2013	1	whole year	first	CH4		262.218	212.257	3	221.997	170.622	3	40.2203	157.231	6	136	first	90000001	Der Treibhausgasaustausch von landwirtschaftlich genutzten Niedermoorflächen im Pfrunger-Burgweiler Ried – Identifikation von Einflussfaktoren und Bezug zur Landnutzungsintensität	https://oparu.uni-ulm.de/server/api/core/bitstreams/552d34b0-3a71-48f0-87a6-0766aa444466/content	Extensive grassland	Niedermoor (peat)	fen	unclear	Extensive grassland	29.1		2.27344	12.8		6.1	0.34		25	17.4	none	no mineral fertiliser	0	none						cereals	no	37.7
Lengerer 2018	Lengerer 2018_Extensive grassland	Lengerer 2018_Extensive grassland_m	2013	1	whole year	first	CO2	NECB	19.3536	7.72349	3	9.53021	8.89121	3	9.82334	6.79966	6	65	first	90000001	Der Treibhausgasaustausch von landwirtschaftlich genutzten Niedermoorflächen im Pfrunger-Burgweiler Ried – Identifikation von Einflussfaktoren und Bezug zur Landnutzungsintensität	https://oparu.uni-ulm.de/server/api/core/bitstreams/552d34b0-3a71-48f0-87a6-0766aa444466/content	Extensive grassland	Niedermoor (peat)	fen	unclear	Extensive grassland	29.1		2.27344	12.8		6.1	0.34		25	17.4	none	no mineral fertiliser	0	none						cereals	no	37.7
Lengerer 2018	Lengerer 2018_Intensive grassland	Lengerer 2018_Intensive grassland_m	2014	1	whole year	last	CO2	NEE	33.233	8.25023	3	11.6957	13.5812	3	21.5373	9.1745	6	68	last	90000001	Der Treibhausgasaustausch von landwirtschaftlich genutzten Niedermoorflächen im Pfrunger-Burgweiler Ried – Identifikation von Einflussfaktoren und Bezug zur Landnutzungsintensität	https://oparu.uni-ulm.de/server/api/core/bitstreams/552d34b0-3a71-48f0-87a6-0766aa444466/content	Intensive grassland	Niedermoor (peat)	fen	unclear	Intensive grassland	37.3		2.984	12.5		6	0.3		80	14.3	organic	no mineral fertiliser		liquid manure	4.5	L/m2				cereals	no	37.7
Lengerer 2018	Lengerer 2018_Extensive grassland	Lengerer 2018_Extensive grassland_m	2013	1	whole year	first	CO2	NEE	11.168	13.2638	3	3.19506	15.4851	3	7.97299	11.7717	6	63	first	90000001	Der Treibhausgasaustausch von landwirtschaftlich genutzten Niedermoorflächen im Pfrunger-Burgweiler Ried – Identifikation von Einflussfaktoren und Bezug zur Landnutzungsintensität	https://oparu.uni-ulm.de/server/api/core/bitstreams/552d34b0-3a71-48f0-87a6-0766aa444466/content	Extensive grassland	Niedermoor (peat)	fen	unclear	Extensive grassland	29.1		2.27344	12.8		6.1	0.34		25	17.4	none	no mineral fertiliser	0	none						cereals	no	37.7
Lengerer 2018	Lengerer 2018_Intensive grassland	Lengerer 2018_Intensive grassland_m	2014	1	whole year	last	N2O		3.33075	2.36748	3	4.33626	4.13628	3	-1.00551	2.75159	6	108	last	90000001	Der Treibhausgasaustausch von landwirtschaftlich genutzten Niedermoorflächen im Pfrunger-Burgweiler Ried – Identifikation von Einflussfaktoren und Bezug zur Landnutzungsintensität	https://oparu.uni-ulm.de/server/api/core/bitstreams/552d34b0-3a71-48f0-87a6-0766aa444466/content	Intensive grassland	Niedermoor (peat)	fen	unclear	Intensive grassland	37.3		2.984	12.5		6	0.3		80	14.3	organic	no mineral fertiliser		liquid manure	4.5	L/m2				cereals	no	37.7
Lengerer 2018	Lengerer 2018_Intensive grassland	Lengerer 2018_Intensive grassland_m	2014	1	whole year	last	CH4		0.942664	4.35398	3	-2.9851	5.17035	3	3.92777	3.90255	6	139	last	90000001	Der Treibhausgasaustausch von landwirtschaftlich genutzten Niedermoorflächen im Pfrunger-Burgweiler Ried – Identifikation von Einflussfaktoren und Bezug zur Landnutzungsintensität	https://oparu.uni-ulm.de/server/api/core/bitstreams/552d34b0-3a71-48f0-87a6-0766aa444466/content	Intensive grassland	Niedermoor (peat)	fen	unclear	Intensive grassland	37.3		2.984	12.5		6	0.3		80	14.3	organic	no mineral fertiliser		liquid manure	4.5	L/m2				cereals	no	37.7
Lengerer 2018	Lengerer 2018_Extensive grassland	Lengerer 2018_Extensive grassland_m	2014	1	whole year	last	CH4		2.82799	3.80973	3	-2.9851	5.17035	3	5.8131	3.70795	6	137	last	90000001	Der Treibhausgasaustausch von landwirtschaftlich genutzten Niedermoorflächen im Pfrunger-Burgweiler Ried – Identifikation von Einflussfaktoren und Bezug zur Landnutzungsintensität	https://oparu.uni-ulm.de/server/api/core/bitstreams/552d34b0-3a71-48f0-87a6-0766aa444466/content	Extensive grassland	Niedermoor (peat)	fen	unclear	Extensive grassland	29.1		2.27344	12.8		6.1	0.34		25	17.4	none	no mineral fertiliser	0	none						cereals	no	37.7
Maljanen 2004	Maljanen 2004_Site 1	Maljanen 2004_Site 1_b		1	whole year	last	N2O		4.30989	1.26135	2	6.86555	2.41566	2	-2.55566	1.92697	4	109	one only	80081215	Carbon dioxide, nitrous oxide and methane dynamics in boreal organic agricultural soils with different soil characteristics.	https://doi.org/10.1016/j.soilbio.2004.05.003	Site 1	Peat	not reported	not reported	grass	42	84	7661	34		4.2	0.26	not reported	0.33		mineral+organic	N	100	Farmyard manure	10000	kg/ha	no			cereals	no	40
Maljanen 2004	Maljanen 2004_Site 2	Maljanen 2004_Site 2_b		1	whole year	last	N2O		3.40248	0.623915	2	14.4531	3.44491	2	-11.0506	2.47555	4	110	one only	80081215	Carbon dioxide, nitrous oxide and methane dynamics in boreal organic agricultural soils with different soil characteristics.	https://doi.org/10.1016/j.soilbio.2004.05.004	Site 2	Peat	not reported	not reported	grass	28	39	6650	31		4.7	0.54	not reported	0.75		mineral+organic	N	100	Farmyard manure, mineral soil	10000	kg/ha	no			cereals	no	24
Petersen 2012	Petersen 2012_Vildmose	Petersen 2012_Vildmose_ce-g-g-g		1	whole year	last	CH4		28	70.3004	6	-0.3	73.4847	6	28.3	41.5173	12	143	one only	80081726	Annual emissions of CH4 and N2O, and ecosystem respiration, from eight organic soils in Western Denmark managed by agriculture.	https://bg.copernicus.org/articles/9/403/2012/bg-9-403-2012.pdf	Vildmose	peat	bog		Permanent grassland, grazing/no grazing	42.7		1.54152	27.7		5.1			1.1	0.7	none	No mineral fertiliser	0	none		--	no			cereals/grass	no	45.3
Petersen 2012	Petersen 2012_Vildmose	Petersen 2012_Vildmose_g-ce-pt-pt		1	whole year	last	CH4		28	70.3004	6	0.3	1.95959	6	27.7	28.7111	12	144	one only	80081726	Annual emissions of CH4 and N2O, and ecosystem respiration, from eight organic soils in Western Denmark managed by agriculture.	https://bg.copernicus.org/articles/9/403/2012/bg-9-403-2012.pdf	Vildmose	peat	bog		Permanent grassland, grazing/no grazing	42.7		1.54152	27.7		5.1			1.1	0.7	none	No mineral fertiliser	0	none		--	no			cereals/root crops/grass	no	47.3
Petersen 2012	Petersen 2012_Skjern	Petersen 2012_Skjern_b		1	whole year	last	CH4		-1.6	1.46969	6	-0.2	1.71464	6	-1.4	0.921954	12	142	one only	80081726	Annual emissions of CH4 and N2O, and ecosystem respiration, from eight organic soils in Western Denmark managed by agriculture.	https://bg.copernicus.org/articles/9/403/2012/bg-9-403-2012.pdf	Skjern	peat	not reported		Permanent grassland, no grazing	15.7		0.862637	18.2		4.9			1.2	0.6	none	No mineral fertiliser	0	none		--	no			cereals	no	20.3
Petersen 2012	Petersen 2012_Vildmose	Petersen 2012_Vildmose_ce-g-g-g		1	whole year	last	N2O		5	4.89898	6	37	14.6969	6	-32	6.32456	12	114	one only	80081726	Annual emissions of CH4 and N2O, and ecosystem respiration, from eight organic soils in Western Denmark managed by agriculture.	https://bg.copernicus.org/articles/9/403/2012/bg-9-403-2012.pdf	Vildmose	peat	bog		Permanent grassland, grazing/no grazing	42.7		1.54152	27.7		5.1			1.1	0.7	none	No mineral fertiliser	0	none		--	no			cereals/grass	no	45.3
Petersen 2012	Petersen 2012_Vildmose	Petersen 2012_Vildmose_ce-g-g-g		1	whole year	last	CO2	Reco	102.4	33.3131	6	122	22.0454	6	-19.6	16.3083	12	74	one only	80081726	Annual emissions of CH4 and N2O, and ecosystem respiration, from eight organic soils in Western Denmark managed by agriculture.	https://bg.copernicus.org/articles/9/403/2012/bg-9-403-2012.pdf	Vildmose	peat	bog		Permanent grassland, grazing/no grazing	42.7		1.54152	27.7		5.1			1.1	0.7	none	No mineral fertiliser	0	none		--	no			cereals/grass	no	45.3
Petersen 2012	Petersen 2012_Morke	Petersen 2012_Morke_sba-g-g-sba		1	whole year	last	CO2	Reco	102	33.558	6	75.4	6.36867	6	26.6	13.9445	12	72	one only	80081726	Annual emissions of CH4 and N2O, and ecosystem respiration, from eight organic soils in Western Denmark managed by agriculture.	https://bg.copernicus.org/articles/9/403/2012/bg-9-403-2012.pdf	Morke	peat	not reported		Permanent grassland, grazing/no grazing	29.7		1.18327	25.1		4.7			0.9	0.4	none	No mineral fertiliser	0	none		--	no			cereals/grass	no	30
Petersen 2012	Petersen 2012_Skjern	Petersen 2012_Skjern_b		1	whole year	last	N2O		12	4.89898	6	60	58.7878	6	-48	24.0832	12	113	one only	80081726	Annual emissions of CH4 and N2O, and ecosystem respiration, from eight organic soils in Western Denmark managed by agriculture.	https://bg.copernicus.org/articles/9/403/2012/bg-9-403-2012.pdf	Skjern	peat	not reported		Permanent grassland, no grazing	15.7		0.862637	18.2		4.9			1.2	0.6	none	No mineral fertiliser	0	none		--	no			cereals	no	20.3
Petersen 2012	Petersen 2012_Vildmose	Petersen 2012_Vildmose_g-ce-pt-pt		1	whole year	last	CO2	Reco	102.4	33.3131	6	53.5	5.14393	6	48.9	13.7612	12	75	one only	80081726	Annual emissions of CH4 and N2O, and ecosystem respiration, from eight organic soils in Western Denmark managed by agriculture.	https://bg.copernicus.org/articles/9/403/2012/bg-9-403-2012.pdf	Vildmose	peat	bog		Permanent grassland, grazing/no grazing	42.7		1.54152	27.7		5.1			1.1	0.7	none	No mineral fertiliser	0	none		--	no			cereals/root crops/grass	no	47.3
Petersen 2012	Petersen 2012_Vildmose	Petersen 2012_Vildmose_g-ce-pt-pt		1	whole year	last	N2O		5	4.89898	6	96	39.1918	6	-91	16.1245	12	115	one only	80081726	Annual emissions of CH4 and N2O, and ecosystem respiration, from eight organic soils in Western Denmark managed by agriculture.	https://bg.copernicus.org/articles/9/403/2012/bg-9-403-2012.pdf	Vildmose	peat	bog		Permanent grassland, grazing/no grazing	42.7		1.54152	27.7		5.1			1.1	0.7	none	No mineral fertiliser	0	none		--	no			cereals/root crops/grass	no	47.3
Petersen 2012	Petersen 2012_Morke	Petersen 2012_Morke_g-g-sba-g		1	whole year	last	CO2	Reco	102	33.558	6	58.5	8.57321	6	43.5	14.14	12	71	one only	80081726	Annual emissions of CH4 and N2O, and ecosystem respiration, from eight organic soils in Western Denmark managed by agriculture.	https://bg.copernicus.org/articles/9/403/2012/bg-9-403-2012.pdf	Morke	peat	not reported		Permanent grassland, grazing/no grazing	29.7		1.18327	25.1		4.7			0.9	0.4	none	No mineral fertiliser	0	none		--	no			cereals/grass	no	32.7
Petersen 2012	Petersen 2012_Morke	Petersen 2012_Morke_g-g-sba-g		1	whole year	last	CH4		47	110.962	6	3.8	5.63383	6	43.2	45.3584	12	140	one only	80081726	Annual emissions of CH4 and N2O, and ecosystem respiration, from eight organic soils in Western Denmark managed by agriculture.	https://bg.copernicus.org/articles/9/403/2012/bg-9-403-2012.pdf	Morke	peat	not reported		Permanent grassland, grazing/no grazing	29.7		1.18327	25.1		4.7			0.9	0.4	none	No mineral fertiliser	0	none		--	no			cereals/grass	no	32.7
Petersen 2012	Petersen 2012_Skjern	Petersen 2012_Skjern_b		1	whole year	last	CO2	Reco	67.1	6.12372	6	93.5	12.4924	6	-26.4	5.67979	12	73	one only	80081726	Annual emissions of CH4 and N2O, and ecosystem respiration, from eight organic soils in Western Denmark managed by agriculture.	https://bg.copernicus.org/articles/9/403/2012/bg-9-403-2012.pdf	Skjern	peat	not reported		Permanent grassland, no grazing	15.7		0.862637	18.2		4.9			1.2	0.6	none	No mineral fertiliser	0	none		--	no			cereals	no	20.3
Petersen 2012	Petersen 2012_Morke	Petersen 2012_Morke_sba-g-g-sba		1	whole year	last	CH4		47	110.962	6	0.3	0.734847	6	46.7	45.301	12	141	one only	80081726	Annual emissions of CH4 and N2O, and ecosystem respiration, from eight organic soils in Western Denmark managed by agriculture.	https://bg.copernicus.org/articles/9/403/2012/bg-9-403-2012.pdf	Morke	peat	not reported		Permanent grassland, grazing/no grazing	29.7		1.18327	25.1		4.7			0.9	0.4	none	No mineral fertiliser	0	none		--	no			cereals/grass	no	30
Petersen 2012	Petersen 2012_Morke	Petersen 2012_Morke_g-g-sba-g		1	whole year	last	N2O		14	22.0454	6	10	2.44949	6	4	9.05539	12	111	one only	80081726	Annual emissions of CH4 and N2O, and ecosystem respiration, from eight organic soils in Western Denmark managed by agriculture.	https://bg.copernicus.org/articles/9/403/2012/bg-9-403-2012.pdf	Morke	peat	not reported		Permanent grassland, grazing/no grazing	29.7		1.18327	25.1		4.7			0.9	0.4	none	No mineral fertiliser	0	none		--	no			cereals/grass	no	32.7
Petersen 2012	Petersen 2012_Morke	Petersen 2012_Morke_sba-g-g-sba		1	whole year	last	N2O		14	22.0454	6	14	22.0454	6	0	12.7279	12	112	one only	80081726	Annual emissions of CH4 and N2O, and ecosystem respiration, from eight organic soils in Western Denmark managed by agriculture.	https://bg.copernicus.org/articles/9/403/2012/bg-9-403-2012.pdf	Morke	peat	not reported		Permanent grassland, grazing/no grazing	29.7		1.18327	25.1		4.7			0.9	0.4	none	No mineral fertiliser	0	none		--	no			cereals/grass	no	30
Poyda 2016	Poyda 2016_moist	Poyda 2016_moist_m-b-w		1	whole year	first	CH4		1.72822	2.66626	8	1.25689	7.99877	8	0.471332	2.98097	16	145	first	80081790	Greenhouse gas emissions from fen soils used for forage production in northern Germany	https//:10.5194/bg-13-5221-2016	moist	peat	peat bog	>100	grassland	17.9	68.7	1.44355	12.4	115	5.06	0.54	unclear	3.6	0.33	mineral+organic	N	73.1	cattle slurry	25	m3/ha	yes, cut			cereals	no	13.3
Poyda 2016	Poyda 2016_moist	Poyda 2016_moist_m-b-w		1	whole year	last	CO2	NECB	57.5257	13.4626	6	64.8538	26.9252	6	-7.32812	12.2896	12	83	last	80081790	Greenhouse gas emissions from fen soils used for forage production in northern Germany	https//:10.5194/bg-13-5221-2016	moist	peat	peat bog	>100	grassland	17.9	68.7	1.44355	12.4	115	5.06	0.54	unclear	3.6	0.33	mineral+organic	N	73.1	cattle slurry	25	m3/ha	yes, cut			cereals	no	13.3
Poyda 2016	Poyda 2016_moist	Poyda 2016_moist_m-b-w		1	whole year	intermediate	CO2	Reco	108.456	9.87258	6	90.5022	11.6676	6	17.9539	6.23967	12	78	intermediate	80081790	Greenhouse gas emissions from fen soils used for forage production in northern Germany	https//:10.5194/bg-13-5221-2016	moist	peat	peat bog	>100	grassland	17.9	68.7	1.44355	12.4	115	5.06	0.54	unclear	3.6	0.33	mineral+organic	N	73.1	cattle slurry	25	m3/ha	yes, cut			cereals	no	13.3
Poyda 2016	Poyda 2016_moist	Poyda 2016_moist_m-b-w		1	whole year	last	CO2	Reco	91.235	10.7701	6	122.013	19.7452	6	-30.7781	9.1821	12	79	last	80081790	Greenhouse gas emissions from fen soils used for forage production in northern Germany	https//:10.5194/bg-13-5221-2016	moist	peat	peat bog	>100	grassland	17.9	68.7	1.44355	12.4	115	5.06	0.54	unclear	3.6	0.33	mineral+organic	N	73.1	cattle slurry	25	m3/ha	yes, cut			cereals	no	13.3
Poyda 2016	Poyda 2016_moist	Poyda 2016_moist_m-b-w		1	whole year	intermediate	CO2	NEE	41.7703	9.87258	6	32.9765	13.4626	6	8.79374	6.81554	12	76	intermediate	80081790	Greenhouse gas emissions from fen soils used for forage production in northern Germany	https//:10.5194/bg-13-5221-2016	moist	peat	peat bog	>100	grassland	17.9	68.7	1.44355	12.4	115	5.06	0.54	unclear	3.6	0.33	mineral+organic	N	73.1	cattle slurry	25	m3/ha	yes, cut			cereals	no	13.3
Poyda 2016	Poyda 2016_moist	Poyda 2016_moist_m-b-w		1	whole year	intermediate	CO2	NECB	57.5257	11.6676	6	44.7015	16.1551	6	12.8242	8.13553	12	82	intermediate	80081790	Greenhouse gas emissions from fen soils used for forage production in northern Germany	https//:10.5194/bg-13-5221-2016	moist	peat	peat bog	>100	grassland	17.9	68.7	1.44355	12.4	115	5.06	0.54	unclear	3.6	0.33	mineral+organic	N	73.1	cattle slurry	25	m3/ha	yes, cut			cereals	no	13.3
Poyda 2016	Poyda 2016_moist	Poyda 2016_moist_m-b-w		1	whole year	intermediate	CH4		2.35666	3.55501	8	7.06998	3.11063	8	-4.71332	1.67011	16	146	intermediate	80081790	Greenhouse gas emissions from fen soils used for forage production in northern Germany	https//:10.5194/bg-13-5221-2016	moist	peat	peat bog	>100	grassland	17.9	68.7	1.44355	12.4	115	5.06	0.54	unclear	3.6	0.33	mineral+organic	N	73.1	cattle slurry	25	m3/ha	yes, cut			cereals	no	13.3
Poyda 2016	Poyda 2016_moist	Poyda 2016_moist_m-b-w		1	whole year	last	CH4		0.314221	3.99939	8	0.314221	1.33313	8	0	1.49048	16	147	last	80081790	Greenhouse gas emissions from fen soils used for forage production in northern Germany	https//:10.5194/bg-13-5221-2016	moist	peat	peat bog	>100	grassland	17.9	68.7	1.44355	12.4	115	5.06	0.54	unclear	3.6	0.33	mineral+organic	N	73.1	cattle slurry	25	m3/ha	yes, cut			cereals	no	13.3
Poyda 2016	Poyda 2016_moist	Poyda 2016_moist_m-b-w		1	whole year	last	N2O		30.3224	20.8857	8	33.9359	9.3319	8	-3.61355	8.08777	16	118	last	80081790	Greenhouse gas emissions from fen soils used for forage production in northern Germany	https//:10.5194/bg-13-5221-2016	moist	peat	peat bog	>100	grassland	17.9	68.7	1.44355	12.4	115	5.06	0.54	unclear	3.6	0.33	mineral+organic	N	73.1	cattle slurry	25	m3/ha	yes, cut			cereals	no	13.3
Poyda 2016	Poyda 2016_moist	Poyda 2016_moist_m-b-w		1	whole year	intermediate	CO2	GPP	-67.0523	3.59003	6	-57.5257	8.07757	6	-9.52655	3.60868	12	80	intermediate	80081790	Greenhouse gas emissions from fen soils used for forage production in northern Germany	https//:10.5194/bg-13-5221-2016	moist	peat	peat bog	>100	grassland	17.9	68.7	1.44355	12.4	115	5.06	0.54	unclear	3.6	0.33	mineral+organic	N	73.1	cattle slurry	25	m3/ha	yes, cut			cereals	no	13.3
Poyda 2016	Poyda 2016_moist	Poyda 2016_moist_m-b-w		1	whole year	last	CO2	GPP	-47.6328	3.59003	6	-80.9757	6.28255	6	33.3429	2.95406	12	81	last	80081790	Greenhouse gas emissions from fen soils used for forage production in northern Germany	https//:10.5194/bg-13-5221-2016	moist	peat	peat bog	>100	grassland	17.9	68.7	1.44355	12.4	115	5.06	0.54	unclear	3.6	0.33	mineral+organic	N	73.1	cattle slurry	25	m3/ha	yes, cut			cereals	no	13.3
Poyda 2016	Poyda 2016_moist	Poyda 2016_moist_m-b-w		1	whole year	last	CO2	NEE	43.9687	11.6676	6	41.0374	20.6427	6	2.93125	9.68033	12	77	last	80081790	Greenhouse gas emissions from fen soils used for forage production in northern Germany	https//:10.5194/bg-13-5221-2016	moist	peat	peat bog	>100	grassland	17.9	68.7	1.44355	12.4	115	5.06	0.54	unclear	3.6	0.33	mineral+organic	N	73.1	cattle slurry	25	m3/ha	yes, cut			cereals	no	13.3
Poyda 2016	Poyda 2016_moist	Poyda 2016_moist_m-b-w		1	whole year	first	N2O		17.9106	13.3313	8	31.4221	7.99877	8	-13.5115	5.49663	16	116	first	80081790	Greenhouse gas emissions from fen soils used for forage production in northern Germany	https//:10.5194/bg-13-5221-2016	moist	peat	peat bog	>100	grassland	17.9	68.7	1.44355	12.4	115	5.06	0.54	unclear	3.6	0.33	mineral+organic	N	73.1	cattle slurry	25	m3/ha	yes, cut			cereals	no	13.3
Poyda 2016	Poyda 2016_moist	Poyda 2016_moist_m-b-w		1	whole year	intermediate	N2O		19.6388	8.44315	8	24.0379	6.22127	8	-4.3991	3.70795	16	117	intermediate	80081790	Greenhouse gas emissions from fen soils used for forage production in northern Germany	https//:10.5194/bg-13-5221-2016	moist	peat	peat bog	>100	grassland	17.9	68.7	1.44355	12.4	115	5.06	0.54	unclear	3.6	0.33	mineral+organic	N	73.1	cattle slurry	25	m3/ha	yes, cut			cereals	no	13.3
[truncated: 66 more columns]

## Sheet: data columns
ColumnName	Explanation	Moderator	Axis.label
short.title	first author and year
Study.ID	short.title and study name
comparison.ID	Study.ID and comparison crop rotation
Time	year of measurement
n.years	number of whole-year measurements
season	season of measurment
timepoint	sequence of measurement
outcome	gas (CO2, CH4, or N2O)
CO2.response	response variable for CO2 flux
mean_int	mean flux on grassland
sd_int	standard deviation of flux on grassland
n_int	number of replicates on grassland
mean_comp	mean flux on cropland
sd_comp	standard deviation of flux on cropland
n_comp	number of replicates on cropland
D	raw mean difference (effect size)
se	standard error of raw mean difference
n	number of replicates
ES.ID	effect size ID
rep.timepoint	information about sequence of measurement
article.id	unique record ID from Eppi Reviewer
title	article title
link	link to article
study	study name
soil	soil classification (as reported)
origin	type of peat soil
drainage.age.(years)	number of years of drainage
INTERVENTION	type of grassland (as reported)
SOC_int	soil organic carbon (%) on grassland	continuous	Grassland SOC (%)
SOM_int	soil organic matter (%) on grasland
soil.total.N_int	soil total N (%) on grassland	continuous	Grassland total N (%)
soil.C.N_int	soil C/N ratio on grassland	continuous	Grassland soil C/N ratio
soil.moisture_int	soil water saturation (%) on grassland
soil.ph_int	soil pH on grassland	continuous	Grassland soil pH
bulk.density_int	bulk density (g/cm3) on grassland	continuous	Grassland soil bulk density
decomposition_int	decomposition on von Post scale on grassland
peat.depth_int	peat depth (m) on grassland
drainage.depth_int	drainage or groundwater surface depth (m) on grassland
fertiliser.type_int	type of fertilizer on grassland
mineral.fertiliser.nutrients_int	included nutrients in mineral fertilizer on grassland
N.amount_int	supply of N in mineral fertilizer (kg/ha/y) on grassland	continuous	Grassland N fert. (kg/ha/y)
soil.amendment_int	type of soil amendment on grassland
amount_int	amount of soil amendment on grassland
unit_int	unit of soil amendment on grassland
crop.residue_int	crop residue on grassland (yes/no)
amount.harvest
yield_int
COMPARATOR	crop type in crop rotation on cropland
same.soil.data.as.intervention	indication if soil data is measured on either land use only (yes/no)
SOC_comp	soil organic carbon (%) on cropland	continuous	Cropland SOC (%)
SOM_comp	soil organic matter (%) on grasland
soil.total.N_comp	soil total N (%) on cropland	continuous	Cropland total N (%)
soil.C.N_comp	soil C/N ratio on cropland	continuous	Cropland soil C/N ratio
soil.moisture_comp	soil water saturation (%) on cropland
soil.ph_comp	soil pH on cropland	continuous	Cropland soil pH
bulk.density_comp	bulk density (g/cm3) on cropland	continuous	Cropland soil bulk density
decomposition_comp	decomposition on von Post scale on cropland
peat.depth_comp	peat depth (m) on cropland
drainage.depth_comp	drainage or groundwater surface depth (m) on cropland
fertiliser.type_comp	type of fertilizer on cropland
mineral.fertiliser.nutrients_comp	included nutrients in mineral fertilizer on cropland
N.amount_comp	supply of N in mineral fertilizer (kg/ha/y) on cropland	continuous	Cropland N fert. (kg/ha/y)
crop.residue_comp	crop residue on cropland (yes/no)
tillage_comp	tillage on cropland (yes/no)
tillage.intensity_comp	tillage intensity on cropland
soil.amendment_comp	type of soil amendment on cropland
amount_comp	amount of soil amendment on cropland
unit_comp	unit of soil amendment on cropland
crop.rotation	crop sequence in crop rotation on cropland (see crop key)
yield_comp
studied.ghgs	studied and reported gases
response.variable	reported response variable for CO2 flux
experimental.design	experimental design
spatial.replicates	number of replicates
sampling.points.per.replicate	number of sampling points per replicate
type.of.replicate	type of replicate (true/pseudo)
start.of.intervention	year of grassland establishment
start.of.measurements	start year of measurement
end.of.measurements	end year of measurement
years.of.measurements	number of years of measurements
measurement.technique	measurement technique
chamber.position	chamber position in relation to plants
chamber.footprint	chamber area (m2)
study.length.each.year	number of weeks of measurements each year
measurement.frequency	number of reported data points per year
seasons	measured seasons
state.of.vegetation.on.sampling.spot	state of vegetation on sampling spot
comment.on.sampling.strategy	comment on sampling strategy
country	country
location	location
latitude	latitude
longitude	longitude
climate.zone	climate zone	categorical
data.location	data location
additional.notes	additional notes
Grassland.type	grassland classification	categorical
Land.use.conversion	direction of land use change	categorical
comptype	cropland classification	categorical
diff.SOC	difference in SOC concentration between grassland and cropland	continuous	Diff. SOC (%)
diff.soil.total.N	difference in total N concentration between grassland and cropland	continuous	Diff. total N (%)
diff.soil.C.N	difference in C/N ratio between grassland and cropland	continuous	Diff. soil C/N ratio
diff.soil.ph	difference in soil pH between grassland and cropland	continuous	Diff. soil pH
diff.bulk.density	difference in bulk density between grassland and cropland	continuous	Diff. soil bulk density
diff.N.amount	difference in N fertilization between grassland and cropland	continuous	Diff. N fert. (kg/ha/y)
average.SOC	average SOC concentration for grassland and cropland	continuous	Average SOC (%)
average.soil.total.N	average total N concentration for grassland and cropland	continuous	Average total N (%)
average.soil.C.N	average C/N ratio for grassland and cropland	continuous	Average soil C/N ratio
average.soil.ph	average soil pH for grassland and cropland	continuous	Average soil pH
average.bulk.density	average bulk density for grassland and cropland	continuous	Average soil bulk density
average.N.amount	average N fertilization for grassland and cropland	continuous	Average N fert. (kg/ha/y)
Confounding.bias	assessment of risk of confounding bias
Selection.bias	assessment of risk of selection bias
Performance.bias	assessment of risk of performance bias
Detection.bias	assessment of risk of detection bias
Outcome.assessment	assessment of risk of outcome assessment
Overall.bias	assessment of risk of overall bias

## Sheet: crop key
Crop	Crop code
African fodder cane	afc
Alamo energy grass	ag
Alfalfa	a
Bahia grass	bhg
Bare fallow	bf
Barley	b
Barley spring	sba
Bean	bn
Bermudagrass	bmg
Black Oat	o
Bluegrass	blg
Bromegrass	brg
Buckwheat	bw
Canola	rp
Celery	cy
Cereals	ce
Chick pea	chp
Clover	cl
Coffee	cf
Corn	m
Cotton	ct
Cow pea	cp
Durum wheat	dw
Faba bean	fb
Fallow	f
Flax	fx
Forage legume	lg
Giant reed	gr
Grain sorghum	sm
Grass	g
Italian ryegrass	g
Kleingrass	kg
Lablab	lb
Legumes	lg
Lentil	le
Ley	ly
Lupin	lu
Maize	m
Medicago	a
Medow	mw
Miscanthus	mg
Moon trefoil	mt
Mustard	mu
Oat	o
Oilseed rape	rp
Pasture natural regenerated	ps
Pasture sown	ps
Pea	p
Peanut	pn
Pigeon pea	pp
Poplar	pop
Potato	pt
Red clover	cl
Rice	ri
Root crops	rc
Rye	r
Ryegrass	g
Sorghum	sm
Soybean	s
Spergula	sp
Spring cereals	sc
Spring oat	o
spring wheat	w
subterranean clover	cl
Sugar beet	sb
Sulla	su
Sun flower	sf
Switchgrass	sg
Tall fescus	tf
timothy grass	g
Tobacco	t
Triticale	tr
undersown ley	ly
Velvet beans	vb
Vetch	v
Water melon	wm
Wheat	w
white clover	cl
White radish	wr
Willow	wil
Winter triticale	wtr
Winter wheat	ww
